# Supplementary material for: Secondary Structural Model of MALAT1 Becomes Unstructured in Chronic Myeloid Leukemia and Undergoes Structural Rearrangement in Cervical Cancer
Source: Noncoding RNA. 2021 Jan 13;7(1):6. doi: 10.3390/ncrna7010006 (PMC7838788; doi:10.3390/ncrna7010006)
Supplement: Supplementary file 1 [file ncrna-07-00006-s001.zip]

Archive with 5 entries (5 files):
- Supplementary_Files_Rebuttal_B/210112_Supplemental Information.pdf
- Supplementary_Files_Rebuttal_B/Supplemental Figure 1.pdf
- Supplementary_Files_Rebuttal_B/Supplemental Figure 2.pdf
- Supplementary_Files_Rebuttal_B/Supplemental Table 1.xlsx
- Supplementary_Files_Rebuttal_B/Supplemental Table 2.xlsx
