# Supplementary material for: Secondary Structural Model of MALAT1 Becomes Unstructured in Chronic Myeloid Leukemia and Undergoes Structural Rearrangement in Cervical Cancer
Source: Noncoding RNA. 2021 Jan 13;7(1):6. doi: 10.3390/ncrna7010006 (PMC7838788; doi:10.3390/ncrna7010006)
Supplement: Supplementary file 1 [file ncrna-07-00006-s001.zip › Supplementary_Files_Rebuttal_B/Supplemental Table 1.xlsx]

## Sheet: Abbreviations
ABL: Abelson protooncogene
AGR2: anterior gradient 2
ALKBH5: alkylated DNA repair protein (AlkB) homolog 5
Am: 2'-O-methyladenosine
BCR: breakpoint cluster region
CDK: cyclin-dependent kinase
C/EBP: CCAAT/enhancer-binding protein
ceRNA: competing endogenous RNA
CML: chronic myeloid leukemia
DMS-Seq: dimethyl sulfide sequencing
dsRNA: double-stranded RNA
ELAV1: embryonic lethal, abnormal vision, drosophila, homolog-like 1
FSCN1: Fascin-protein 1
FOXG1: forkhead box G1
FTO: fat mass and obesity-associated related
hnRNPA1: heterogeneous nuclear ribonucleoprotein A1
hnRNPC: heterogeneous nuclear ribonucleoprotein C
hnRNPE2: heterogeneous nuclear ribonucleoprotein E2
hnRNPG: heterogeneous nuclear ribonucleoprotein G
HOTAIR: HOX transcript antisense RNA
lncRNA: long noncoding RNA
HuR: human antigen R
m5C: 5-methylcytidine
m6A: N6-methyladenosine
MALAT1: metastasis-associated lung adenocarcinoma transcript 1
MAPK: mitogen-activated protein kinase
mascRNA: MALAT1-associated small cytoplasmic RNA
METTL: m6A methyltransferase
miRNA: microRNA
mRNA: messenger RNA
ncRNA: noncoding RNA
PARIS: psoralen analysis of RNA interactions and structure
PK: pseudoknot
PTEN: phosphatase and tensin homolog
RNA: ribonucleic acid
RNP: ribonucleoprotein
SNHG12: small nucleolar RNA host gene 12
SNP: single nucleotide polymorphism
snRNA: small nuclear RNA
SR Protein: serine/arginine domain protein
ssRNA: single-stranded RNA
TGFBR2: transforming growth factor beta receptor II
TNKS2: tankyrase 2
USCS: University of California, Santa Cruz
XIST: X-inactive specific transcript

## Sheet: SeqMarkup
MALAT1	G	T	A	A	A	G	G	A	C	T	G	G	G	G	C	C	C	C	G	C	A	A	C	T	G	G	C	C	T	C	T	C	C	T	G	C	C	C	T	C	T	T	A	A	G	C	G	C	A
Nucleotide	1	2	3	4	5	6	7	8	9	10	11	12	13	14	15	16	17	18	19	20	21	22	23	24	25	26	27	28	29	30	31	32	33	34	35	36	37	38	39	40	41	42	43	44	45	46	47	48	49
DMS-Seq
MFE	0	0	0	0	0	0	0	0	0	0	1	1	1	1	1	1	0	0	0	0	0	0	0	0	1	1	1	1	1	1	0	0	0	1	1	1	1	1	1	0	0	0	0	1	1	1	1	1	1
PARIS
PARIS-Consensus
Consensus	0	0	0	0	0	0	0	0	0	0	1	1	1	1	1	1	0	0	0	0	0	0	0	0	1	1	1	1	1	1	0	0	0	1	1	1	1	1	1	0	0	0	0	1	1	1	1	1	1
K562 DMS-Seq
K562 vs. Consensus - Gain Structure
K562 vs. Consensus - Lose Structure
K562 vs. Consensus - No Change
HeLa PARIS
Hairpins											H1 >														< H1									H2 >										< H2
miRNAs
miRNAs
miRNAs
U1-rRNA-RPS6
U1-rRNA-RPS6
Proteins
Modified Nucleotides
SNPs																										rs116042952
Somatic Mutations in Cancer																																										insA
[truncated: 5,000 more columns]

## Sheet: U Test of Noncancerous Data
StructuredReads	UnstructuredReads		StructuredRanks	UnstructuredRanks
1	1		24.5	24.5		R_Structured	1020794
1	1		24.5	24.5		R_Unstructured	1650722
1	1		24.5	24.5		N_Structured	978
1	1		24.5	24.5		N_Unstructured	1333
1	1		24.5	24.5		U_Structured	761611
1	1		24.5	24.5		U_Unstructured	542063
1	1		24.5	24.5		z	-73.0022
1	1		24.5	24.5		p	0
1	1		24.5	24.5
1	1		24.5	24.5
1	1		24.5	24.5
1	1		24.5	24.5
1	1		24.5	24.5
1	1		24.5	24.5
1	1		24.5	24.5
1	1		24.5	24.5
1	1		24.5	24.5
1	1		24.5	24.5
1	1		24.5	24.5
1	1		24.5	24.5
1	2		24.5	77.5
1	2		24.5	77.5
1	2		24.5	77.5
1	2		24.5	77.5
1	2		24.5	77.5
1	2		24.5	77.5
1	2		24.5	77.5
1	2		24.5	77.5
2	2		77.5	77.5
2	2		77.5	77.5
2	2		77.5	77.5
2	2		77.5	77.5
2	2		77.5	77.5
2	2		77.5	77.5
2	2		77.5	77.5
2	2		77.5	77.5
2	2		77.5	77.5
2	2		77.5	77.5
2	2		77.5	77.5
2	2		77.5	77.5
2	2		77.5	77.5
2	2		77.5	77.5
2	2		77.5	77.5
2	2		77.5	77.5
2	2		77.5	77.5
2	2		77.5	77.5
2	2		77.5	77.5
2	2		77.5	77.5
2	2		77.5	77.5
2	2		77.5	77.5
2	3		77.5	138.5
2	3		77.5	138.5
2	3		77.5	138.5
2	3		77.5	138.5
2	3		77.5	138.5
2	3		77.5	138.5
3	3		138.5	138.5
3	3		138.5	138.5
3	3		138.5	138.5
3	3		138.5	138.5
3	3		138.5	138.5
3	3		138.5	138.5
3	3		138.5	138.5
3	3		138.5	138.5
3	3		138.5	138.5
3	3		138.5	138.5
3	3		138.5	138.5
3	3		138.5	138.5
3	3		138.5	138.5
3	3		138.5	138.5
3	3		138.5	138.5
3	3		138.5	138.5
3	4		138.5	203
3	4		138.5	203
3	4		138.5	203
3	4		138.5	203
3	4		138.5	203
3	4		138.5	203
3	4		138.5	203
3	4		138.5	203
3	4		138.5	203
3	4		138.5	203
3	4		138.5	203
3	4		138.5	203
3	4		138.5	203
3	4		138.5	203
3	4		138.5	203
3	4		138.5	203
3	4		138.5	203
3	4		138.5	203
3	4		138.5	203
3	4		138.5	203
3	4		138.5	203
3	4		138.5	203
3	4		138.5	203
3	4		138.5	203
3	4		138.5	203
3	4		138.5	203
4	4		203	203
4	4		203	203
4	4		203	203
4	4		203	203
4	4		203	203
4	4		203	203
4	4		203	203
4	5		203	267.5
4	5		203	267.5
4	5		203	267.5
4	5		203	267.5
4	5		203	267.5
4	5		203	267.5
4	5		203	267.5
4	5		203	267.5
4	5		203	267.5
4	5		203	267.5
4	5		203	267.5
4	5		203	267.5
4	5		203	267.5
4	5		203	267.5
4	5		203	267.5
4	5		203	267.5
4	5		203	267.5
4	5		203	267.5
4	5		203	267.5
4	5		203	267.5
4	5		203	267.5
4	5		203	267.5
4	5		203	267.5
4	5		203	267.5
4	5		203	267.5
5	5		267.5	267.5
5	5		267.5	267.5
5	5		267.5	267.5
5	5		267.5	267.5
5	5		267.5	267.5
5	6		267.5	336.5
5	6		267.5	336.5
5	6		267.5	336.5
5	6		267.5	336.5
5	6		267.5	336.5
5	6		267.5	336.5
5	6		267.5	336.5
5	6		267.5	336.5
5	6		267.5	336.5
5	6		267.5	336.5
5	6		267.5	336.5
5	6		267.5	336.5
5	6		267.5	336.5
5	6		267.5	336.5
5	6		267.5	336.5
5	6		267.5	336.5
5	6		267.5	336.5
5	6		267.5	336.5
5	6		267.5	336.5
5	6		267.5	336.5
5	6		267.5	336.5
5	6		267.5	336.5
5	6		267.5	336.5
5	6		267.5	336.5
5	6		267.5	336.5
5	6		267.5	336.5
5	6		267.5	336.5
5	6		267.5	336.5
5	6		267.5	336.5
6	6		336.5	336.5
6	6		336.5	336.5
6	6		336.5	336.5
6	6		336.5	336.5
6	6		336.5	336.5
6	6		336.5	336.5
6	6		336.5	336.5
6	6		336.5	336.5
6	6		336.5	336.5
6	6		336.5	336.5
6	7		336.5	397
6	7		336.5	397
6	7		336.5	397
6	7		336.5	397
6	7		336.5	397
6	7		336.5	397
6	7		336.5	397
6	7		336.5	397
6	7		336.5	397
6	7		336.5	397
6	7		336.5	397
6	7		336.5	397
6	7		336.5	397
6	7		336.5	397
6	7		336.5	397
6	7		336.5	397
6	7		336.5	397
6	7		336.5	397
6	7		336.5	397
6	7		336.5	397
6	7		336.5	397
6	7		336.5	397
6	7		336.5	397
6	7		336.5	397
6	8		336.5	453.5
7	8		397	453.5
7	8		397	453.5
7	8		397	453.5
7	8		397	453.5
7	8		397	453.5
7	8		397	453.5
7	8		397	453.5
7	8		397	453.5
7	8		397	453.5
7	8		397	453.5
7	8		397	453.5
7	8		397	453.5
7	8		397	453.5
7	8		397	453.5
7	8		397	453.5
7	8		397	453.5
7	8		397	453.5
7	8		397	453.5
7	8		397	453.5
7	8		397	453.5
7	8		397	453.5
7	8		397	453.5
7	8		397	453.5
8	8		453.5	453.5
8	8		453.5	453.5
8	8		453.5	453.5
8	8		453.5	453.5
8	8		453.5	453.5
8	8		453.5	453.5
8	8		453.5	453.5
8	8		453.5	453.5
8	8		453.5	453.5
8	8		453.5	453.5
8	8		453.5	453.5
8	8		453.5	453.5
8	8		453.5	453.5
8	8		453.5	453.5
8	9		453.5	517.5
8	9		453.5	517.5
8	9		453.5	517.5
8	9		453.5	517.5
8	9		453.5	517.5
8	9		453.5	517.5
8	9		453.5	517.5
8	9		453.5	517.5
8	9		453.5	517.5
8	9		453.5	517.5
8	9		453.5	517.5
8	9		453.5	517.5
8	9		453.5	517.5
8	9		453.5	517.5
9	9		517.5	517.5
9	9		517.5	517.5
9	9		517.5	517.5
9	9		517.5	517.5
9	9		517.5	517.5
9	9		517.5	517.5
9	9		517.5	517.5
9	9		517.5	517.5
9	9		517.5	517.5
9	9		517.5	517.5
9	9		517.5	517.5
9	9		517.5	517.5
9	9		517.5	517.5
9	9		517.5	517.5
9	9		517.5	517.5
9	9		517.5	517.5
9	9		517.5	517.5
9	10		517.5	569
9	10		517.5	569
9	10		517.5	569
9	10		517.5	569
9	10		517.5	569
9	10		517.5	569
9	10		517.5	569
9	10		517.5	569
9	10		517.5	569
9	10		517.5	569
9	10		517.5	569
9	10		517.5	569
9	10		517.5	569
9	10		517.5	569
10	10		569	569
10	10		569	569
10	10		569	569
10	10		569	569
10	10		569	569
10	11		569	620.5
10	11		569	620.5
10	11		569	620.5
10	11		569	620.5
10	11		569	620.5
10	11		569	620.5
10	11		569	620.5
10	11		569	620.5
10	11		569	620.5
10	11		569	620.5
10	11		569	620.5
10	11		569	620.5
10	11		569	620.5
10	11		569	620.5
10	11		569	620.5
10	11		569	620.5
10	11		569	620.5
11	11		620.5	620.5
11	11		620.5	620.5
11	11		620.5	620.5
11	11		620.5	620.5
11	11		620.5	620.5
11	11		620.5	620.5
11	11		620.5	620.5
11	11		620.5	620.5
11	11		620.5	620.5
11	11		620.5	620.5
11	11		620.5	620.5
11	11		620.5	620.5
11	11		620.5	620.5
11	11		620.5	620.5
11	11		620.5	620.5
11	12		620.5	681
11	12		620.5	681
11	12		620.5	681
11	12		620.5	681
11	12		620.5	681
11	12		620.5	681
11	12		620.5	681
11	12		620.5	681
11	12		620.5	681
11	12		620.5	681
11	12		620.5	681
11	12		620.5	681
11	12		620.5	681
11	12		620.5	681
11	12		620.5	681
12	12		681	681
12	12		681	681
12	12		681	681
12	12		681	681
12	12		681	681
12	12		681	681
12	12		681	681
12	12		681	681
12	12		681	681
12	12		681	681
12	12		681	681
12	12		681	681
12	12		681	681
12	12		681	681
12	12		681	681
12	12		681	681
12	13		681	740
12	13		681	740
12	13		681	740
12	13		681	740
12	13		681	740
12	13		681	740
12	13		681	740
12	13		681	740
12	13		681	740
12	13		681	740
12	13		681	740
12	13		681	740
13	13		740	740
13	13		740	740
13	13		740	740
13	13		740	740
13	13		740	740
13	13		740	740
13	13		740	740
13	13		740	740
13	13		740	740
13	13		740	740
13	13		740	740
13	13		740	740
13	13		740	740
13	13		740	740
13	13		740	740
13	13		740	740
13	13		740	740
13	14		740	797.5
13	14		740	797.5
13	14		740	797.5
13	14		740	797.5
13	14		740	797.5
13	14		740	797.5
13	14		740	797.5
13	14		740	797.5
13	14		740	797.5
13	14		740	797.5
13	14		740	797.5
13	14		740	797.5
13	14		740	797.5
14	14		797.5	797.5
14	14		797.5	797.5
14	14		797.5	797.5
14	14		797.5	797.5
14	14		797.5	797.5
14	14		797.5	797.5
14	14		797.5	797.5
14	14		797.5	797.5
14	14		797.5	797.5
14	14		797.5	797.5
14	14		797.5	797.5
14	14		797.5	797.5
14	14		797.5	797.5
14	14		797.5	797.5
14	14		797.5	797.5
14	14		797.5	797.5
14	14		797.5	797.5
14	15		797.5	850
14	15		797.5	850
14	15		797.5	850
14	15		797.5	850
14	15		797.5	850
14	15		797.5	850
14	15		797.5	850
14	15		797.5	850
14	15		797.5	850
15	15		850	850
15	15		850	850
15	15		850	850
15	15		850	850
15	15		850	850
15	15		850	850
15	15		850	850
15	15		850	850
15	15		850	850
15	15		850	850
15	15		850	850
15	15		850	850
15	15		850	850
15	16		850	901
15	16		850	901
15	16		850	901
15	16		850	901
15	16		850	901
15	16		850	901
15	16		850	901
15	16		850	901
15	16		850	901
15	16		850	901
15	16		850	901
15	16		850	901
15	16		850	901
15	16		850	901
16	16		901	901
16	16		901	901
16	16		901	901
16	16		901	901
16	16		901	901
16	16		901	901
16	16		901	901
16	16		901	901
16	16		901	901
16	16		901	901
16	16		901	901
16	16		901	901
16	16		901	901
16	16		901	901
16	16		901	901
16	16		901	901
16	17		901	950.5
16	17		901	950.5
16	17		901	950.5
16	17		901	950.5
16	17		901	950.5
16	17		901	950.5
16	17		901	950.5
17	17		950.5	950.5
17	17		950.5	950.5
17	17		950.5	950.5
17	17		950.5	950.5
17	17		950.5	950.5
17	17		950.5	950.5
17	17		950.5	950.5
17	17		950.5	950.5
17	17		950.5	950.5
17	17		950.5	950.5
17	17		950.5	950.5
17	17		950.5	950.5
17	17		950.5	950.5
17	17		950.5	950.5
17	17		950.5	950.5
18	17		998.5	950.5
18	17		998.5	950.5
18	17		998.5	950.5
18	17		998.5	950.5
18	17		998.5	950.5
18	17		998.5	950.5
18	17		998.5	950.5
18	17		998.5	950.5
18	17		998.5	950.5
18	18		998.5	998.5
18	18		998.5	998.5
18	18		998.5	998.5
18	18		998.5	998.5
18	18		998.5	998.5
18	18		998.5	998.5
18	18		998.5	998.5
18	18		998.5	998.5
18	18		998.5	998.5
18	18		998.5	998.5
18	18		998.5	998.5
19	18		1048	998.5
19	18		1048	998.5
19	18		1048	998.5
19	18		1048	998.5
19	18		1048	998.5
19	18		1048	998.5
19	18		1048	998.5
19	18		1048	998.5
19	18		1048	998.5
19	18		1048	998.5
19	18		1048	998.5
19	18		1048	998.5
19	18		1048	998.5
19	18		1048	998.5
19	18		1048	998.5
19	18		1048	998.5
19	18		1048	998.5
19	18		1048	998.5
20	18		1102	998.5
20	19		1102	1048
20	19		1102	1048
20	19		1102	1048
20	19		1102	1048
20	19		1102	1048
20	19		1102	1048
20	19		1102	1048
20	19		1102	1048
20	19		1102	1048
20	19		1102	1048
20	19		1102	1048
20	19		1102	1048
20	19		1102	1048
20	19		1102	1048
20	19		1102	1048
20	19		1102	1048
20	19		1102	1048
20	19		1102	1048
20	19		1102	1048
20	19		1102	1048
20	19		1102	1048
20	19		1102	1048
20	19		1102	1048
20	19		1102	1048
20	19		1102	1048
20	19		1102	1048
20	19		1102	1048
20	19		1102	1048
20	19		1102	1048
21	19		1152	1048
21	19		1152	1048
21	20		1152	1102
21	20		1152	1102
21	20		1152	1102
21	20		1152	1102
21	20		1152	1102
21	20		1152	1102
21	20		1152	1102
21	20		1152	1102
21	20		1152	1102
21	20		1152	1102
21	20		1152	1102
21	20		1152	1102
21	20		1152	1102
21	20		1152	1102
21	20		1152	1102
22	20		1205	1102
22	20		1205	1102
22	20		1205	1102
22	20		1205	1102
22	20		1205	1102
22	20		1205	1102
22	20		1205	1102
22	20		1205	1102
22	20		1205	1102
22	20		1205	1102
22	20		1205	1102
22	20		1205	1102
22	20		1205	1102
22	20		1205	1102
22	21		1205	1152
22	21		1205	1152
22	21		1205	1152
22	21		1205	1152
22	21		1205	1152
22	21		1205	1152
22	21		1205	1152
22	21		1205	1152
22	21		1205	1152
22	21		1205	1152
22	21		1205	1152
22	21		1205	1152
22	21		1205	1152
22	21		1205	1152
22	21		1205	1152
23	21		1258	1152
23	21		1258	1152
23	21		1258	1152
23	21		1258	1152
23	21		1258	1152
23	21		1258	1152
23	21		1258	1152
23	21		1258	1152
23	21		1258	1152
23	22		1258	1205
23	22		1258	1205
23	22		1258	1205
23	22		1258	1205
23	22		1258	1205
24	22		1300.5	1205
24	22		1300.5	1205
24	22		1300.5	1205
24	22		1300.5	1205
24	22		1300.5	1205
24	22		1300.5	1205
24	22		1300.5	1205
24	22		1300.5	1205
24	22		1300.5	1205
24	22		1300.5	1205
24	22		1300.5	1205
24	22		1300.5	1205
24	22		1300.5	1205
24	22		1300.5	1205
24	22		1300.5	1205
24	22		1300.5	1205
24	22		1300.5	1205
24	22		1300.5	1205
24	22		1300.5	1205
24	22		1300.5	1205
25	22		1346.5	1205
25	22		1346.5	1205
25	22		1346.5	1205
25	22		1346.5	1205
25	22		1346.5	1205
25	22		1346.5	1205
25	22		1346.5	1205
25	22		1346.5	1205
25	22		1346.5	1205
25	22		1346.5	1205
25	22		1346.5	1205
25	23		1346.5	1258
25	23		1346.5	1258
25	23		1346.5	1258
25	23		1346.5	1258
25	23		1346.5	1258
25	23		1346.5	1258
26	23		1391.5	1258
26	23		1391.5	1258
26	23		1391.5	1258
26	23		1391.5	1258
26	23		1391.5	1258
26	23		1391.5	1258
26	23		1391.5	1258
26	23		1391.5	1258
26	23		1391.5	1258
26	23		1391.5	1258
26	23		1391.5	1258
26	23		1391.5	1258
26	23		1391.5	1258
26	23		1391.5	1258
26	23		1391.5	1258
26	23		1391.5	1258
26	23		1391.5	1258
26	23		1391.5	1258
26	23		1391.5	1258
26	23		1391.5	1258
26	23		1391.5	1258
26	24		1391.5	1300.5
27	24		1434	1300.5
27	24		1434	1300.5
27	24		1434	1300.5
27	24		1434	1300.5
27	24		1434	1300.5
27	24		1434	1300.5
27	24		1434	1300.5
27	24		1434	1300.5
27	24		1434	1300.5
27	24		1434	1300.5
27	24		1434	1300.5
28	24		1483	1300.5
28	24		1483	1300.5
28	24		1483	1300.5
28	24		1483	1300.5
28	24		1483	1300.5
28	24		1483	1300.5
28	24		1483	1300.5
28	24		1483	1300.5
28	24		1483	1300.5
28	24		1483	1300.5
28	24		1483	1300.5
28	24		1483	1300.5
28	25		1483	1346.5
28	25		1483	1346.5
28	25		1483	1346.5
28	25		1483	1346.5
28	25		1483	1346.5
28	25		1483	1346.5
28	25		1483	1346.5
28	25		1483	1346.5
28	25		1483	1346.5
28	25		1483	1346.5
28	25		1483	1346.5
29	25		1527	1346.5
29	25		1527	1346.5
29	25		1527	1346.5
29	25		1527	1346.5
29	25		1527	1346.5
29	25		1527	1346.5
29	25		1527	1346.5
29	25		1527	1346.5
29	25		1527	1346.5
29	25		1527	1346.5
29	25		1527	1346.5
29	25		1527	1346.5
29	25		1527	1346.5
29	25		1527	1346.5
30	25		1565	1346.5
30	25		1565	1346.5
30	25		1565	1346.5
30	25		1565	1346.5
30	25		1565	1346.5
30	25		1565	1346.5
30	26		1565	1391.5
30	26		1565	1391.5
30	26		1565	1391.5
30	26		1565	1391.5
30	26		1565	1391.5
31	26		1604.5	1391.5
31	26		1604.5	1391.5
31	26		1604.5	1391.5
31	26		1604.5	1391.5
31	26		1604.5	1391.5
31	26		1604.5	1391.5
31	26		1604.5	1391.5
31	26		1604.5	1391.5
31	26		1604.5	1391.5
31	26		1604.5	1391.5
31	26		1604.5	1391.5
31	26		1604.5	1391.5
31	26		1604.5	1391.5
31	26		1604.5	1391.5
31	26		1604.5	1391.5
31	27		1604.5	1434
31	27		1604.5	1434
31	27		1604.5	1434
32	27		1642	1434
32	27		1642	1434
32	27		1642	1434
32	27		1642	1434
32	27		1642	1434
32	27		1642	1434
32	27		1642	1434
32	27		1642	1434
32	27		1642	1434
33	27		1676.5	1434
33	27		1676.5	1434
33	27		1676.5	1434
33	27		1676.5	1434
33	27		1676.5	1434
33	27		1676.5	1434
33	27		1676.5	1434
33	27		1676.5	1434
33	27		1676.5	1434
33	27		1676.5	1434
33	27		1676.5	1434
33	27		1676.5	1434
33	27		1676.5	1434
33	27		1676.5	1434
33	27		1676.5	1434
34	27		1709	1434
34	27		1709	1434
34	27		1709	1434
34	27		1709	1434
34	27		1709	1434
34	28		1709	1483
34	28		1709	1483
34	28		1709	1483
34	28		1709	1483
34	28		1709	1483
34	28		1709	1483
34	28		1709	1483
34	28		1709	1483
35	28		1747	1483
35	28		1747	1483
35	28		1747	1483
35	28		1747	1483
35	28		1747	1483
35	28		1747	1483
35	28		1747	1483
35	28		1747	1483
35	28		1747	1483
35	28		1747	1483
35	28		1747	1483
35	28		1747	1483
35	28		1747	1483
35	28		1747	1483
35	28		1747	1483
35	28		1747	1483
35	28		1747	1483
36	28		1778.5	1483
36	28		1778.5	1483
36	28		1778.5	1483
36	28		1778.5	1483
36	28		1778.5	1483
36	28		1778.5	1483
37	28		1805	1483
37	29		1805	1527
37	29		1805	1527
37	29		1805	1527
37	29		1805	1527
37	29		1805	1527
37	29		1805	1527
37	29		1805	1527
37	29		1805	1527
37	29		1805	1527
37	29		1805	1527
38	29		1834.5	1527
38	29		1834.5	1527
38	29		1834.5	1527
38	29		1834.5	1527
38	29		1834.5	1527
38	29		1834.5	1527
38	29		1834.5	1527
38	29		1834.5	1527
39	29		1861.5	1527
39	30		1861.5	1565
39	30		1861.5	1565
39	30		1861.5	1565
39	30		1861.5	1565
39	30		1861.5	1565
40	30		1889	1565
40	30		1889	1565
40	30		1889	1565
40	30		1889	1565
40	30		1889	1565
40	30		1889	1565
40	30		1889	1565
40	30		1889	1565
41	30		1914.5	1565
41	30		1914.5	1565
41	30		1914.5	1565
41	30		1914.5	1565
41	30		1914.5	1565
41	30		1914.5	1565
41	30		1914.5	1565
41	30		1914.5	1565
41	30		1914.5	1565
42	30		1943.5	1565
42	30		1943.5	1565
42	30		1943.5	1565
42	30		1943.5	1565
42	30		1943.5	1565
42	30		1943.5	1565
42	30		1943.5	1565
42	30		1943.5	1565
42	30		1943.5	1565
42	30		1943.5	1565
42	31		1943.5	1604.5
42	31		1943.5	1604.5
42	31		1943.5	1604.5
42	31		1943.5	1604.5
42	31		1943.5	1604.5
43	31		1971	1604.5
43	31		1971	1604.5
43	31		1971	1604.5
43	31		1971	1604.5
43	31		1971	1604.5
43	31		1971	1604.5
44	31		1990	1604.5
44	31		1990	1604.5
44	31		1990	1604.5
44	31		1990	1604.5
44	31		1990	1604.5
45	31		2012	1604.5
45	31		2012	1604.5
45	32		2012	1642
45	32		2012	1642
45	32		2012	1642
45	32		2012	1642
45	32		2012	1642
45	32		2012	1642
45	32		2012	1642
45	32		2012	1642
46	32		2028	1642
47	32		2039.5	1642
47	32		2039.5	1642
47	32		2039.5	1642
47	32		2039.5	1642
47	32		2039.5	1642
47	32		2039.5	1642
47	32		2039.5	1642
48	32		2056	1642
48	32		2056	1642
48	32		2056	1642
49	32		2068.5	1642
50	32		2080	1642
50	32		2080	1642
50	32		2080	1642
50	32		2080	1642
50	32		2080	1642
50	32		2080	1642
50	32		2080	1642
51	32		2094	1642
51	32		2094	1642
51	32		2094	1642
51	33		2094	1676.5
52	33		2110.5	1676.5
52	33		2110.5	1676.5
52	33		2110.5	1676.5
52	33		2110.5	1676.5
52	33		2110.5	1676.5
52	33		2110.5	1676.5
52	33		2110.5	1676.5
52	33		2110.5	1676.5
52	33		2110.5	1676.5
52	33		2110.5	1676.5
52	33		2110.5	1676.5
52	33		2110.5	1676.5
53	33		2127	1676.5
53	33		2127	1676.5
53	34		2127	1709
53	34		2127	1709
54	34		2140.5	1709
54	34		2140.5	1709
54	34		2140.5	1709
55	34		2151	1709
55	34		2151	1709
56	34		2159.5	1709
56	34		2159.5	1709
56	34		2159.5	1709
57	34		2172.5	1709
57	34		2172.5	1709
57	34		2172.5	1709
57	34		2172.5	1709
57	34		2172.5	1709
58	34		2186	1709
58	34		2186	1709
58	34		2186	1709
58	34		2186	1709
58	34		2186	1709
59	34		2197	1709
59	34		2197	1709
59	35		2197	1747
59	35		2197	1747
59	35		2197	1747
59	35		2197	1747
60	35		2210.5	1747
60	35		2210.5	1747
60	35		2210.5	1747
60	35		2210.5	1747
60	35		2210.5	1747
60	35		2210.5	1747
61	35		2219	1747
62	35		2222.5	1747
62	35		2222.5	1747
63	35		2230.5	1747
63	35		2230.5	1747
64	35		2239	1747
64	35		2239	1747
65	35		2245	1747
65	35		2245	1747
66	35		2250.5	1747
66	35		2250.5	1747
67	35		2256	1747
68	35		2261	1747
68	35		2261	1747
69	36		2266	1778.5
71	36		2273	1778.5
72	36		2275	1778.5
74	36		2280	1778.5
76	36		2286	1778.5
79	36		2291.5	1778.5
82	36		2296	1778.5
91	36		2301	1778.5
93	36		2302	1778.5
96	36		2304	1778.5
108	36		2308.5	1778.5
	36			1778.5
	36			1778.5
	36			1778.5
	36			1778.5
	36			1778.5
	37			1805
	37			1805
	37			1805
	37			1805
	37			1805
	37			1805
	37			1805
	37			1805
	37			1805
	37			1805
	37			1805
	37			1805
	37			1805
	37			1805
	37			1805
	37			1805
	37			1805
	37			1805
	37			1805
	37			1805
	38			1834.5
	38			1834.5
	38			1834.5
	38			1834.5
	38			1834.5
	38			1834.5
	38			1834.5
	38			1834.5
	38			1834.5
	38			1834.5
	38			1834.5
	38			1834.5
	38			1834.5
	38			1834.5
	38			1834.5
	38			1834.5
	38			1834.5
	38			1834.5
	38			1834.5
	38			1834.5
	39			1861.5
	39			1861.5
	39			1861.5
	39			1861.5
	39			1861.5
	39			1861.5
	39			1861.5
	39			1861.5
	39			1861.5
	39			1861.5
	39			1861.5
	39			1861.5
	39			1861.5
	39			1861.5
	39			1861.5
	39			1861.5
	39			1861.5
	39			1861.5
	39			1861.5
	39			1861.5
	40			1889
	40			1889
	40			1889
	40			1889
	40			1889
	40			1889
	40			1889
	40			1889
	40			1889
	40			1889
	40			1889
	40			1889
	40			1889
	40			1889
	40			1889
	40			1889
	40			1889
	40			1889
	40			1889
	40			1889
	40			1889
	41			1914.5
	41			1914.5
	41			1914.5
	41			1914.5
	41			1914.5
	41			1914.5
	41			1914.5
	41			1914.5
	41			1914.5
	41			1914.5
	41			1914.5
	41			1914.5
	41			1914.5
	42			1943.5
	42			1943.5
	42			1943.5
	42			1943.5
	42			1943.5
	42			1943.5
	42			1943.5
	42			1943.5
	42			1943.5
	42			1943.5
	42			1943.5
	42			1943.5
	42			1943.5
	42			1943.5
	42			1943.5
	42			1943.5
	42			1943.5
	42			1943.5
	42			1943.5
	42			1943.5
	42			1943.5
	43			1971
	43			1971
	43			1971
	43			1971
	43			1971
	43			1971
	43			1971
	43			1971
	43			1971
	43			1971
	43			1971
	43			1971
	43			1971
	44			1990
	44			1990
	44			1990
	44			1990
	44			1990
	44			1990
	44			1990
	44			1990
	44			1990
	44			1990
	44			1990
	44			1990
	44			1990
	44			1990
	45			2012
	45			2012
	45			2012
	45			2012
	45			2012
	45			2012
	45			2012
	45			2012
	45			2012
	45			2012
	45			2012
	45			2012
	45			2012
	45			2012
	45			2012
	46			2028
	46			2028
	46			2028
	46			2028
	46			2028
	46			2028
	47			2039.5
	47			2039.5
	47			2039.5
	47			2039.5
	47			2039.5
	47			2039.5
	47			2039.5
	47			2039.5
	47			2039.5
	48			2056
	48			2056
	48			2056
	48			2056
	48			2056
	48			2056
	48			2056
	48			2056
	48			2056
	48			2056
	48			2056
	48			2056
	48			2056
	48			2056
	49			2068.5
	49			2068.5
	49			2068.5
	49			2068.5
	49			2068.5
	49			2068.5
	49			2068.5
	50			2080
	50			2080
	50			2080
	50			2080
	50			2080
	50			2080
	50			2080
	50			2080
	51			2094
	51			2094
	51			2094
	51			2094
	51			2094
	51			2094
	51			2094
	51			2094
	51			2094
	52			2110.5
	52			2110.5
	52			2110.5
	52			2110.5
	52			2110.5
	52			2110.5
	52			2110.5
	52			2110.5
	53			2127
	53			2127
	53			2127
	53			2127
	53			2127
	53			2127
	53			2127
	53			2127
	53			2127
	54			2140.5
	54			2140.5
	54			2140.5
	54			2140.5
	54			2140.5
	54			2140.5
	54			2140.5
	54			2140.5
	54			2140.5
	54			2140.5
	54			2140.5
	55			2151
	55			2151
	55			2151
	55			2151
	55			2151
	56			2159.5
	56			2159.5
	56			2159.5
	56			2159.5
	56			2159.5
	56			2159.5
	56			2159.5
	57			2172.5
	57			2172.5
	57			2172.5
	57			2172.5
	57			2172.5
	57			2172.5
	57			2172.5
	57			2172.5
	57			2172.5
	57			2172.5
	57			2172.5
	58			2186
	58			2186
	58			2186
	58			2186
	58			2186
	58			2186
	59			2197
	59			2197
	59			2197
	59			2197
	59			2197
	60			2210.5
	60			2210.5
	60			2210.5
	60			2210.5
	60			2210.5
	60			2210.5
	60			2210.5
	60			2210.5
	60			2210.5
	60			2210.5
	62			2222.5
	62			2222.5
	62			2222.5
	62			2222.5
	63			2230.5
	63			2230.5
	63			2230.5
	63			2230.5
	63			2230.5
	63			2230.5
	63			2230.5
	63			2230.5
	64			2239
	64			2239
	64			2239
	64			2239
	64			2239
	65			2245
	65			2245
	65			2245
	66			2250.5
	66			2250.5
	66			2250.5
	66			2250.5
	67			2256
	67			2256
	67			2256
	67			2256
	68			2261
	68			2261
	68			2261
	69			2266
	69			2266
	69			2266
	69			2266
	70			2270.5
	70			2270.5
	70			2270.5
	70			2270.5
	72			2275
	72			2275
	73			2277.5
	73			2277.5
	74			2280
	74			2280
	75			2283
	75			2283
	75			2283
	76			2286
	76			2286
	77			2288
	78			2289.5
	78			2289.5
	79			2291.5
	81			2294
	81			2294
	81			2294
	83			2297
	87			2298.5
	87			2298.5
	90			2300
	95			2303
	100			2305
	104			2306
	106			2307
	108			2308.5
	112			2310
	118			2311

## Sheet: U Test of K562-MALAT1 Data
StructuredReads	UnstructuredReads		StructuredRanks	UnstructuredRanks
1	2		3.5	11		R_Structured	192907
1	2		3.5	11		R_Unstructured	3064955
1	5		3.5	20.5		N_Structured	432
1	5		3.5	20.5		N_Unstructured	2122
1	10		3.5	31		U_Structured	817325
1	13		3.5	35.5		U_Unstructured	104252
2	18		11	49		z	-337.046
2	19		11	52.5		p	0
2	21		11	61
2	21		11	61
2	21		11	61
2	22		11	65
2	22		11	65
3	23		16	68
4	24		17.5	71
4	26		17.5	77.5
5	26		20.5	77.5
5	29		20.5	92
6	29		24	92
6	29		24	92
6	29		24	92
7	30		27.5	98
7	30		27.5	98
7	31		27.5	102.5
7	32		27.5	107
10	35		31	110.5
10	36		31	114.5
11	36		33	114.5
13	36		35.5	114.5
13	37		35.5	119.5
13	38		35.5	122.5
14	39		38.5	125.5
14	39		38.5	125.5
15	41		40.5	131.5
15	42		40.5	136
16	42		43	136
16	43		43	140.5
16	43		43	140.5
17	43		46	140.5
17	43		46	140.5
17	44		46	145.5
18	44		49	145.5
18	46		49	156.5
19	46		52.5	156.5
19	46		52.5	156.5
19	48		52.5	162
20	48		56.5	162
20	49		56.5	166.5
20	49		56.5	166.5
20	49		56.5	166.5
21	50		61	171
21	51		61	174.5
22	51		65	174.5
23	52		68	178.5
23	52		68	178.5
24	52		71	178.5
24	53		71	181.5
25	54		74	184
25	54		74	184
25	57		74	191
26	59		77.5	198
26	59		77.5	198
27	59		81.5	198
27	59		81.5	198
27	59		81.5	198
27	60		81.5	202.5
28	61		86	204
28	62		86	208
28	62		86	208
28	63		86	213
28	64		86	216
29	65		92	218.5
29	66		92	221
29	67		92	223.5
30	68		98	225
30	69		98	227.5
30	69		98	227.5
31	70		102.5	231.5
31	70		102.5	231.5
31	72		102.5	238.5
32	73		107	242.5
32	73		107	242.5
32	74		107	247
32	74		107	247
35	74		110.5	247
36	75		114.5	251.5
36	75		114.5	251.5
36	75		114.5	251.5
37	75		119.5	251.5
37	76		119.5	256
37	76		119.5	256
38	76		122.5	256
39	77		125.5	259.5
39	78		125.5	263.5
40	78		128.5	263.5
40	78		128.5	263.5
41	79		131.5	267.5
41	79		131.5	267.5
41	80		131.5	270.5
42	80		136	270.5
42	81		136	273
42	82		136	278
44	82		145.5	278
44	82		145.5	278
44	82		145.5	278
44	84		145.5	283
45	84		151	283
45	84		151	283
45	85		151	285
45	86		151	287
45	86		151	287
46	89		156.5	293.5
46	89		156.5	293.5
46	89		156.5	293.5
47	89		160	293.5
48	90		162	298.5
49	91		166.5	302
49	91		166.5	302
49	92		166.5	307
50	92		171	307
50	92		171	307
51	93		174.5	312.5
51	93		174.5	312.5
52	94		178.5	315
53	95		181.5	317
54	95		184	317
55	96		186.5	320
55	96		186.5	320
56	97		188	323.5
57	99		191	330.5
57	100		191	333
57	101		191	336
57	101		191	336
58	103		194	342
59	103		198	342
59	103		198	342
60	104		202.5	346
62	104		208	346
62	104		208	346
62	105		208	350
62	105		208	350
62	105		208	350
63	105		213	350
63	106		213	354
64	107		216	356.5
64	108		216	359
65	108		218.5	359
66	108		221	359
66	109		221	361.5
67	110		223.5	364
69	111		227.5	366.5
69	112		227.5	369
70	112		231.5	369
70	112		231.5	369
71	115		235.5	373.5
71	115		235.5	373.5
71	116		235.5	376
71	117		235.5	380
72	117		238.5	380
73	117		242.5	380
73	117		242.5	380
73	118		242.5	384.5
73	118		242.5	384.5
75	118		251.5	384.5
75	119		251.5	387
77	120		259.5	389.5
77	120		259.5	389.5
77	121		259.5	392
78	123		263.5	395
79	123		267.5	395
79	123		267.5	395
81	124		273	397.5
81	124		273	397.5
82	125		278	400
82	125		278	400
82	125		278	400
86	126		287	404
87	126		289.5	404
87	126		289.5	404
89	127		293.5	409.5
89	127		293.5	409.5
90	127		298.5	409.5
90	127		298.5	409.5
90	127		298.5	409.5
91	129		302	418.5
92	129		307	418.5
92	129		307	418.5
92	129		307	418.5
92	129		307	418.5
93	129		312.5	418.5
93	132		312.5	424
95	132		317	424
96	135		320	427.5
97	136		323.5	429.5
97	137		323.5	431
97	138		323.5	433.5
98	138		327.5	433.5
98	138		327.5	433.5
98	139		327.5	439
98	139		327.5	439
99	139		330.5	439
100	139		333	439
100	139		333	439
101	139		336	439
102	140		338.5	444
102	140		338.5	444
103	141		342	447
103	142		342	449
105	143		350	450
106	144		354	451.5
106	145		354	455
107	145		356.5	455
109	147		361.5	459
110	147		364	459
110	147		364	459
111	148		366.5	462
113	148		371.5	462
113	149		371.5	465.5
116	149		376	465.5
116	150		376	469
117	150		380	469
118	151		384.5	471
120	152		389.5	474
120	152		389.5	474
122	152		393	474
126	153		404	477.5
126	154		404	480
127	155		409.5	484.5
128	155		414	484.5
128	157		414	492
128	157		414	492
130	157		422	492
132	157		424	492
134	157		426	492
135	159		427.5	497
136	159		429.5	497
138	159		433.5	497
139	160		439	500
140	160		444	500
141	161		447	503.5
141	161		447	503.5
144	161		451.5	503.5
145	162		455	507
145	162		455	507
145	163		455	509.5
148	164		462	511.5
149	165		465.5	513.5
149	165		465.5	513.5
150	166		469	516
152	166		474	516
152	167		474	519.5
153	167		477.5	519.5
154	167		480	519.5
154	168		480	523.5
155	168		484.5	523.5
155	169		484.5	526.5
155	170		484.5	528.5
155	171		484.5	531.5
156	171		488	531.5
157	172		492	534
157	174		492	536.5
160	174		500	536.5
161	174		503.5	536.5
162	175		507	541.5
163	175		509.5	541.5
164	176		511.5	546.5
166	176		516	546.5
167	177		519.5	549
168	178		523.5	551
168	179		523.5	555
169	179		526.5	555
170	179		528.5	555
171	180		531.5	559.5
171	180		531.5	559.5
174	181		536.5	563
175	181		541.5	563
175	183		541.5	568.5
175	184		541.5	571.5
175	186		541.5	574
176	187		546.5	577
176	187		546.5	577
178	188		551	581
178	188		551	581
179	188		555	581
179	189		555	583.5
180	191		559.5	588
180	191		559.5	588
181	191		563	588
182	192		566	592.5
182	193		566	595
182	193		566	595
183	195		568.5	598
184	196		571.5	601.5
184	196		571.5	601.5
184	196		571.5	601.5
187	197		577	605.5
187	197		577	605.5
187	198		577	608
189	199		583.5	610
191	199		588	610
191	201		588	613.5
191	201		588	613.5
191	202		588	617.5
192	202		592.5	617.5
193	202		595	617.5
195	202		598	617.5
195	203		598	620.5
196	206		601.5	629.5
197	206		605.5	629.5
197	206		605.5	629.5
199	206		610	629.5
201	207		613.5	634
201	208		613.5	635.5
203	208		620.5	635.5
204	210		622.5	638
204	211		622.5	642
205	211		624.5	642
205	211		624.5	642
206	213		629.5	646
206	213		629.5	646
206	214		629.5	648.5
206	215		629.5	650
210	216		638	651.5
210	218		638	655.5
211	218		642	655.5
211	218		642	655.5
213	219		646	659.5
214	219		648.5	659.5
216	219		651.5	659.5
217	221		653	663
218	224		655.5	668.5
219	224		659.5	668.5
221	226		663	670.5
221	226		663	670.5
223	227		666	674
223	227		666	674
223	227		666	674
227	227		674	674
229	228		678.5	677
231	229		681.5	678.5
232	230		683	680
235	231		689	681.5
236	233		691.5	684
236	234		691.5	686
237	234		693.5	686
240	234		695.5	686
240	235		695.5	689
241	235		698.5	689
242	237		702.5	693.5
242	241		702.5	698.5
245	241		708.5	698.5
246	241		710	698.5
247	242		712	702.5
247	242		712	702.5
248	243		714.5	705
252	244		724	706.5
255	244		728.5	706.5
256	245		731.5	708.5
257	247		734.5	712
259	248		737.5	714.5
260	249		740	716
265	250		748.5	718
266	250		751.5	718
266	250		751.5	718
271	251		768	720.5
272	251		771	720.5
273	252		773	724
279	252		787	724
281	252		792	724
283	252		796	724
283	254		796	727
285	255		800	728.5
289	256		810.5	731.5
290	256		814.5	731.5
291	256		819	731.5
291	257		819	734.5
297	258		834.5	736
297	259		834.5	737.5
299	260		840	740
300	260		845	740
302	261		851.5	742
306	262		859	743
313	263		879.5	744.5
319	263		895.5	744.5
321	264		901.5	746
323	265		906	748.5
327	265		916.5	748.5
327	265		916.5	748.5
338	267		943.5	754.5
341	267		948	754.5
344	267		957	754.5
345	267		960	754.5
349	268		971	758
363	268		1004	758
367	268		1021	758
391	269		1063.5	760
400	270		1089	763
411	270		1115.5	763
416	270		1129	763
417	270		1132	763
418	270		1135.5	763
418	271		1135.5	768
428	271		1153.5	768
439	271		1177	768
442	271		1185.5	768
443	273		1188	773
456	273		1211.5	773
459	274		1218	775.5
467	274		1235	775.5
475	275		1258	777
481	276		1271	779
483	276		1278	779
484	276		1281.5	779
500	277		1331	781.5
501	277		1337	781.5
503	278		1345.5	783.5
509	278		1362.5	783.5
514	279		1374.5	787
527	279		1408	787
538	279		1426.5	787
546	279		1445.5	787
547	280		1448	790.5
550	280		1455	790.5
561	282		1483	793.5
588	282		1538.5	793.5
631	283		1635.5	796
734	284		1803.5	798.5
804	284		1915	798.5
927	286		2091	801
930	287		2096	803
1389	287		2423	803
1453	287		2450	803
	288			806.5
	288			806.5
	288			806.5
	288			806.5
	289			810.5
	289			810.5
	289			810.5
	290			814.5
	290			814.5
	290			814.5
	291			819
	291			819
	291			819
	292			822
	293			823.5
	293			823.5
	294			825.5
	294			825.5
	295			827.5
	295			827.5
	296			830
	296			830
	296			830
	297			834.5
	297			834.5
	297			834.5
	297			834.5
	299			840
	299			840
	299			840
	299			840
	300			845
	300			845
	300			845
	300			845
	301			848.5
	301			848.5
	302			851.5
	302			851.5
	302			851.5
	303			854
	304			856
	304			856
	304			856
	305			858
	307			860
	308			861.5
	308			861.5
	310			864.5
	310			864.5
	310			864.5
	310			864.5
	311			868
	311			868
	311			868
	312			873
	312			873
	312			873
	312			873
	312			873
	312			873
	312			873
	313			879.5
	313			879.5
	313			879.5
	313			879.5
	313			879.5
	314			883.5
	314			883.5
	315			886
	315			886
	315			886
	316			888
	317			889
	318			891
	318			891
	318			891
	319			895.5
	319			895.5
	319			895.5
	319			895.5
	319			895.5
	320			899
	321			901.5
	321			901.5
	321			901.5
	322			904.5
	322			904.5
	324			908.5
	324			908.5
	324			908.5
	324			908.5
	325			911.5
	325			911.5
	326			913.5
	326			913.5
	327			916.5
	327			916.5
	328			919
	329			920.5
	329			920.5
	331			923
	331			923
	331			923
	332			926
	332			926
	332			926
	333			929.5
	333			929.5
	333			929.5
	333			929.5
	334			932
	335			934.5
	335			934.5
	335			934.5
	335			934.5
	336			938
	336			938
	336			938
	337			941
	337			941
	337			941
	338			943.5
	339			945
	340			946
	341			948
	341			948
	342			951
	342			951
	342			951
	343			954
	343			954
	343			954
	344			957
	344			957
	345			960
	345			960
	346			962
	347			965
	347			965
	347			965
	347			965
	347			965
	348			968.5
	348			968.5
	349			971
	349			971
	350			973
	351			975
	351			975
	351			975
	352			977
	353			979
	353			979
	353			979
	354			982
	354			982
	354			982
	355			985
	355			985
	355			985
	356			988
	356			988
	356			988
	357			991
	357			991
	357			991
	359			994.5
	359			994.5
	359			994.5
	359			994.5
	360			997.5
	360			997.5
	361			999
	362			1001
	362			1001
	362			1001
	363			1004
	363			1004
	364			1007.5
	364			1007.5
	364			1007.5
	364			1007.5
	365			1012
	365			1012
	365			1012
	365			1012
	365			1012
	366			1015.5
	366			1015.5
	367			1021
	367			1021
	367			1021
	367			1021
	367			1021
	367			1021
	367			1021
	367			1021
	368			1026
	369			1027
	370			1028
	371			1029.5
	371			1029.5
	372			1032
	372			1032
	372			1032
	373			1034
	376			1035.5
	376			1035.5
	377			1038
	377			1038
	377			1038
	378			1040
	379			1041
	380			1042
	381			1043
	382			1045
	382			1045
	382			1045
	383			1048.5
	383			1048.5
	383			1048.5
	383			1048.5
	384			1051
	385			1053
	385			1053
	385			1053
	386			1055
	387			1056
	388			1057.5
	388			1057.5
	389			1059.5
	389			1059.5
	390			1061
	391			1063.5
	391			1063.5
	391			1063.5
	392			1066
	393			1067
	395			1068
	396			1070
	396			1070
	396			1070
	397			1074.5
	397			1074.5
	397			1074.5
	397			1074.5
	397			1074.5
	397			1074.5
	398			1079.5
	398			1079.5
	398			1079.5
	398			1079.5
	399			1083.5
	399			1083.5
	399			1083.5
	399			1083.5
	400			1089
	400			1089
	400			1089
	400			1089
	400			1089
	400			1089
	401			1094
	401			1094
	401			1094
	402			1096
	403			1097
	404			1099.5
	404			1099.5
	404			1099.5
	404			1099.5
	405			1102
	406			1103.5
	406			1103.5
	407			1105
	408			1108
	408			1108
	408			1108
	408			1108
	408			1108
	409			1111.5
	409			1111.5
	410			1113
	411			1115.5
	411			1115.5
	411			1115.5
	412			1119.5
	412			1119.5
	412			1119.5
	412			1119.5
	413			1122
	414			1124
	414			1124
	414			1124
	415			1126.5
	415			1126.5
	416			1129
	416			1129
	417			1132
	417			1132
	418			1135.5
	418			1135.5
	419			1138
	420			1139.5
	420			1139.5
	421			1142
	421			1142
	421			1142
	422			1144
	423			1146
	423			1146
	423			1146
	424			1148
	425			1150
	425			1150
	425			1150
	427			1152
	428			1153.5
	429			1156
	429			1156
	429			1156
	430			1158
	431			1159
	432			1161.5
	432			1161.5
	432			1161.5
	432			1161.5
	433			1164.5
	433			1164.5
	434			1166.5
	434			1166.5
	435			1168.5
	435			1168.5
	436			1170
	437			1171
	438			1173
	438			1173
	438			1173
	439			1177
	439			1177
	439			1177
	439			1177
	440			1182
	440			1182
	440			1182
	440			1182
	440			1182
	442			1185.5
	443			1188
	443			1188
	444			1190
	445			1191.5
	445			1191.5
	447			1193.5
	447			1193.5
	448			1195.5
	448			1195.5
	449			1197
	450			1198.5
	450			1198.5
	451			1200.5
	451			1200.5
	452			1202
	453			1203
	454			1206
	454			1206
	454			1206
	454			1206
	454			1206
	456			1211.5
	456			1211.5
	456			1211.5
	456			1211.5
	456			1211.5
	457			1215
	458			1216
	459			1218
	459			1218
	460			1220.5
	460			1220.5
	461			1222.5
	461			1222.5
	462			1225
	462			1225
	462			1225
	463			1227.5
	463			1227.5
	464			1230
	464			1230
	464			1230
	465			1232.5
	465			1232.5
	467			1235
	467			1235
	468			1238.5
	468			1238.5
	468			1238.5
	468			1238.5
	469			1241
	470			1242
	471			1244.5
	471			1244.5
	471			1244.5
	471			1244.5
	472			1249
	472			1249
	472			1249
	472			1249
	472			1249
	473			1252.5
	473			1252.5
	474			1255
	474			1255
	474			1255
	475			1258
	475			1258
	476			1260.5
	476			1260.5
	478			1263.5
	478			1263.5
	478			1263.5
	478			1263.5
	479			1267.5
	479			1267.5
	479			1267.5
	479			1267.5
	481			1271
	481			1271
	482			1274
	482			1274
	482			1274
	483			1278
	483			1278
	483			1278
	483			1278
	484			1281.5
	485			1285
	485			1285
	485			1285
	485			1285
	485			1285
	486			1288
	488			1290
	488			1290
	488			1290
	489			1293
	489			1293
	489			1293
	490			1297.5
	490			1297.5
	490			1297.5
	490			1297.5
	490			1297.5
	490			1297.5
	491			1301.5
	491			1301.5
	492			1305
	492			1305
	492			1305
	492			1305
	492			1305
	493			1309.5
	493			1309.5
	493			1309.5
	493			1309.5
	494			1312.5
	494			1312.5
	495			1314.5
	495			1314.5
	496			1316.5
	496			1316.5
	497			1319.5
	497			1319.5
	497			1319.5
	497			1319.5
	498			1324.5
	498			1324.5
	498			1324.5
	498			1324.5
	498			1324.5
	498			1324.5
	499			1328
	500			1331
	500			1331
	500			1331
	500			1331
	501			1337
	501			1337
	501			1337
	501			1337
	501			1337
	501			1337
	502			1341.5
	502			1341.5
	503			1345.5
	503			1345.5
	503			1345.5
	503			1345.5
	503			1345.5
	504			1349.5
	504			1349.5
	505			1351.5
	505			1351.5
	506			1354
	506			1354
	506			1354
	507			1357
	507			1357
	507			1357
	508			1359.5
	508			1359.5
	509			1362.5
	509			1362.5
	509			1362.5
	510			1366
	510			1366
	510			1366
	511			1368
	512			1369
	513			1371.5
	513			1371.5
	513			1371.5
	513			1371.5
	514			1374.5
	515			1377
	515			1377
	515			1377
	516			1379.5
	516			1379.5
	517			1382
	517			1382
	517			1382
	518			1385.5
	518			1385.5
	518			1385.5
	518			1385.5
	519			1389.5
	519			1389.5
	519			1389.5
	519			1389.5
	520			1392.5
	520			1392.5
	521			1394.5
	521			1394.5
	522			1397.5
	522			1397.5
	522			1397.5
	522			1397.5
	523			1400
	524			1402.5
	524			1402.5
	524			1402.5
	524			1402.5
	526			1406
	526			1406
	526			1406
	528			1409
	529			1411
	529			1411
	529			1411
	531			1414.5
	531			1414.5
	531			1414.5
	531			1414.5
	532			1417
	533			1419
	533			1419
	533			1419
	534			1421.5
	534			1421.5
	535			1423.5
	535			1423.5
	537			1425
	538			1426.5
	539			1428
	540			1429.5
	540			1429.5
	541			1432
	541			1432
	541			1432
	542			1434.5
	542			1434.5
	543			1436.5
	543			1436.5
	545			1440.5
	545			1440.5
	545			1440.5
	545			1440.5
	545			1440.5
	545			1440.5
	546			1445.5
	546			1445.5
	546			1445.5
	548			1450.5
	548			1450.5
	548			1450.5
	548			1450.5
	549			1453
	550			1455
	550			1455
	551			1458
	551			1458
	551			1458
	552			1461
	552			1461
	552			1461
	553			1463.5
	553			1463.5
	554			1467.5
	554			1467.5
	554			1467.5
	554			1467.5
	554			1467.5
	554			1467.5
	555			1471
	556			1472
	558			1474.5
	558			1474.5
	558			1474.5
	558			1474.5
	559			1478
	559			1478
	559			1478
	560			1480
	561			1483
	561			1483
	561			1483
	561			1483
	562			1487
	562			1487
	562			1487
	563			1489.5
	563			1489.5
	565			1492.5
	565			1492.5
	565			1492.5
	565			1492.5
	566			1495
	567			1498
	567			1498
	567			1498
	567			1498
	567			1498
	569			1501
	570			1502.5
	570			1502.5
	571			1504.5
	571			1504.5
	572			1506.5
	572			1506.5
	574			1508.5
	574			1508.5
	575			1510.5
	575			1510.5
	576			1513.5
	576			1513.5
	576			1513.5
	576			1513.5
	577			1516.5
	577			1516.5
	578			1519
	578			1519
	578			1519
	579			1521
	580			1523
	580			1523
	580			1523
	581			1525.5
	581			1525.5
	582			1527.5
	582			1527.5
	583			1530.5
	583			1530.5
	583			1530.5
	583			1530.5
	584			1534
	584			1534
	584			1534
	585			1536
	586			1537
	588			1538.5
	589			1540.5
	589			1540.5
	591			1542.5
	591			1542.5
	594			1545
	594			1545
	594			1545
	595			1548.5
	595			1548.5
	595			1548.5
	595			1548.5
	596			1551.5
	596			1551.5
	597			1553
	598			1554
	599			1556.5
	599			1556.5
	599			1556.5
	599			1556.5
	600			1559
	601			1561
	601			1561
	601			1561
	602			1564
	602			1564
	602			1564
	603			1567.5
	603			1567.5
	603			1567.5
	603			1567.5
	604			1571
	604			1571
	604			1571
	605			1574.5
	605			1574.5
	605			1574.5
	605			1574.5
	608			1577
	609			1579
	609			1579
	609			1579
	610			1581.5
	610			1581.5
	611			1584
	611			1584
	611			1584
	612			1587
	612			1587
	612			1587
	613			1591.5
	613			1591.5
	613			1591.5
	613			1591.5
	613			1591.5
	613			1591.5
	614			1596
	614			1596
	614			1596
	615			1598
	616			1599.5
	616			1599.5
	617			1601
	618			1602
	619			1603
	620			1606
	620			1606
	620			1606
	620			1606
	620			1606
	621			1609
	622			1610.5
	622			1610.5
	623			1614
	623			1614
	623			1614
	623			1614
	623			1614
	624			1617.5
	624			1617.5
	625			1621.5
	625			1621.5
	625			1621.5
	625			1621.5
	625			1621.5
	625			1621.5
	626			1625.5
	626			1625.5
	627			1627
	628			1628.5
	628			1628.5
	629			1630.5
	629			1630.5
	630			1632.5
	630			1632.5
	631			1635.5
	631			1635.5
	631			1635.5
	632			1639
	632			1639
	632			1639
	633			1641
	634			1642
	635			1644
	635			1644
	635			1644
	637			1646
	638			1648
	638			1648
	638			1648
	639			1651
	639			1651
	639			1651
	640			1653.5
	640			1653.5
	641			1655.5
	641			1655.5
	642			1657
	644			1658.5
	644			1658.5
	645			1660
	646			1661.5
	646			1661.5
	649			1663
	650			1664
	651			1666.5
	651			1666.5
	651			1666.5
	651			1666.5
	652			1669.5
	652			1669.5
	653			1671
	654			1672
	656			1674
	656			1674
	656			1674
	657			1676
	658			1677
	660			1678
	661			1679
	662			1680.5
	662			1680.5
	663			1683.5
	663			1683.5
	663			1683.5
	663			1683.5
	664			1687
	664			1687
	664			1687
	665			1689.5
	665			1689.5
	666			1691
	667			1692
	668			1693.5
	668			1693.5
	669			1697.5
	669			1697.5
	669			1697.5
	669			1697.5
	669			1697.5
	669			1697.5
	670			1702
	670			1702
	670			1702
	673			1704
	674			1705
	675			1706.5
	675			1706.5
	677			1709
	677			1709
	677			1709
	679			1711.5
	679			1711.5
	680			1713
	681			1714
	682			1715.5
	682			1715.5
	683			1717.5
	683			1717.5
	684			1719.5
	684			1719.5
	686			1721
	687			1722
	689			1723.5
	689			1723.5
	690			1725.5
	690			1725.5
	691			1727.5
	691			1727.5
	692			1730
	692			1730
	692			1730
	693			1732.5
	693			1732.5
	694			1734.5
	694			1734.5
	695			1737
	695			1737
	695			1737
	696			1739.5
	696			1739.5
	697			1741.5
	697			1741.5
	698			1743
	699			1744.5
	699			1744.5
	700			1747
	700			1747
	700			1747
	702			1749.5
	702			1749.5
	703			1751
	705			1752
	706			1753
	707			1754.5
	707			1754.5
	708			1756.5
	708			1756.5
	709			1759
	709			1759
	709			1759
	712			1763
	712			1763
	712			1763
	712			1763
	712			1763
	713			1766
	714			1768
	714			1768
	714			1768
	717			1770
	718			1772
	718			1772
	718			1772
	719			1774.5
	719			1774.5
	720			1776
	722			1777
	723			1779
	723			1779
	723			1779
	724			1782.5
	724			1782.5
	724			1782.5
	724			1782.5
	725			1785.5
	725			1785.5
	726			1787.5
	726			1787.5
	727			1789.5
	727			1789.5
	728			1791.5
	728			1791.5
	729			1793
	730			1794
	731			1795.5
	731			1795.5
	732			1799
	732			1799
	732			1799
	732			1799
	732			1799
	733			1802
	734			1803.5
	737			1806
	737			1806
	737			1806
	739			1809.5
	739			1809.5
	739			1809.5
	739			1809.5
	741			1812
	743			1814
	743			1814
	743			1814
	744			1816.5
	744			1816.5
	745			1818.5
	745			1818.5
	746			1820.5
	746			1820.5
	747			1823.5
	747			1823.5
	747			1823.5
	747			1823.5
	748			1827.5
	748			1827.5
	748			1827.5
	748			1827.5
	749			1830.5
	749			1830.5
	750			1832
	751			1834
	751			1834
	751			1834
	752			1836
	754			1838.5
	754			1838.5
	754			1838.5
	754			1838.5
	755			1841
	756			1842.5
	756			1842.5
	757			1846
	757			1846
	757			1846
	757			1846
	757			1846
	758			1850
	758			1850
	758			1850
	760			1852.5
	760			1852.5
	761			1854
	763			1855
	764			1857.5
	764			1857.5
	764			1857.5
	764			1857.5
	766			1861
	766			1861
	766			1861
	767			1863
	768			1864
	770			1865
	771			1866
	774			1867
	776			1868.5
	776			1868.5
	778			1870.5
	778			1870.5
	780			1872.5
	780			1872.5
	781			1875
	781			1875
	781			1875
	782			1877.5
	782			1877.5
	783			1879.5
	783			1879.5
	784			1882.5
	784			1882.5
	784			1882.5
	784			1882.5
	787			1885
	788			1886.5
	788			1886.5
	789			1888.5
	789			1888.5
	791			1891
	791			1891
	791			1891
	793			1893.5
	793			1893.5
	794			1895.5
	794			1895.5
	795			1898
	795			1898
	795			1898
	797			1901
	797			1901
	797			1901
	799			1904
	799			1904
	799			1904
	800			1907
	800			1907
	800			1907
	801			1909.5
	801			1909.5
	802			1911
	803			1912.5
	803			1912.5
	804			1915
	804			1915
	805			1917
	806			1918
	807			1919.5
	807			1919.5
	808			1922.5
	808			1922.5
	808			1922.5
	808			1922.5
	809			1925
	810			1926.5
	810			1926.5
	811			1928
	812			1929.5
	812			1929.5
	814			1933
	814			1933
	814			1933
	814			1933
	814			1933
	816			1937
	816			1937
	816			1937
	819			1939.5
	819			1939.5
	822			1941.5
	822			1941.5
	824			1943.5
	824			1943.5
	825			1945
	826			1946
	827			1947.5
	827			1947.5
	828			1950.5
	828			1950.5
	828			1950.5
	828			1950.5
	829			1953
	830			1954
	831			1955
	832			1956.5
	832			1956.5
	833			1958.5
	833			1958.5
	834			1960
	835			1961
	836			1963
	836			1963
	836			1963
	837			1965
	839			1966.5
	839			1966.5
	840			1969
	840			1969
	840			1969
	841			1972
	841			1972
	841			1972
	842			1974.5
	842			1974.5
	843			1976
	844			1977.5
	844			1977.5
	845			1979
	846			1980
	849			1981.5
	849			1981.5
	850			1983
	851			1984
	853			1985.5
	853			1985.5
	854			1987.5
	854			1987.5
	856			1990
	856			1990
	856			1990
	857			1992
	858			1993.5
	858			1993.5
	860			1995
	861			1996.5
	861			1996.5
	862			1998
	865			1999
	866			2000.5
	866			2000.5
	867			2003.5
	867			2003.5
	867			2003.5
	867			2003.5
	868			2006
	870			2007
	872			2009
	872			2009
	872			2009
	873			2011
	875			2012
	876			2013.5
	876			2013.5
	877			2016
	877			2016
	877			2016
	878			2018
	879			2020
	879			2020
	879			2020
	880			2023
	880			2023
	880			2023
	881			2025
	882			2026.5
	882			2026.5
	885			2028.5
	885			2028.5
	886			2030
	887			2031
	888			2033
	888			2033
	888			2033
	889			2035
	890			2036
	891			2037
	892			2039
	892			2039
	892			2039
	893			2041.5
	893			2041.5
	894			2044
	894			2044
	894			2044
	895			2046
	896			2047
	897			2048
	898			2050
	898			2050
	898			2050
	899			2052.5
	899			2052.5
	900			2054.5
	900			2054.5
	902			2057.5
	902			2057.5
	902			2057.5
	902			2057.5
	903			2060.5
	903			2060.5
	904			2062
	906			2063
	907			2064.5
	907			2064.5
	908			2066
	910			2067.5
	910			2067.5
	911			2069
	912			2071
	912			2071
	912			2071
	913			2074.5
	913			2074.5
	913			2074.5
	913			2074.5
	914			2077
	916			2078.5
	916			2078.5
	917			2080.5
	917			2080.5
	918			2083.5
	918			2083.5
	918			2083.5
	918			2083.5
	920			2086
	922			2087
	925			2088
	926			2089
	927			2091
	927			2091
	928			2093.5
	928			2093.5
	929			2095
	933			2097
	934			2099
	934			2099
	934			2099
	935			2101
	936			2102.5
	936			2102.5
	937			2105.5
	937			2105.5
	937			2105.5
	937			2105.5
	939			2108
	940			2109
	941			2110.5
	941			2110.5
	942			2112
	943			2113.5
	943			2113.5
	944			2115
	946			2116
	947			2117
	949			2118.5
	949			2118.5
	953			2120.5
	953			2120.5
	954			2122
	957			2123.5
	957			2123.5
	958			2125
	959			2126
	962			2127
	963			2128.5
	963			2128.5
	964			2130
	965			2132
	965			2132
	965			2132
	966			2134
	967			2135
	968			2137
	968			2137
	968			2137
	970			2139.5
	970			2139.5
	972			2141
	973			2142
	974			2143
	975			2144
	976			2145
	977			2146.5
	977			2146.5
	978			2148.5
	978			2148.5
	980			2151.5
	980			2151.5
	980			2151.5
	980			2151.5
	981			2154.5
	981			2154.5
	983			2156
	984			2157
	985			2158.5
	985			2158.5
	986			2160
	988			2161.5
	988			2161.5
	989			2163.5
	989			2163.5
	990			2165.5
	990			2165.5
	991			2168.5
	991			2168.5
	991			2168.5
	991			2168.5
	994			2171
	995			2172
	996			2173.5
	996			2173.5
	997			2175
	998			2176
	999			2177.5
	999			2177.5
	1000			2179
	1001			2180.5
	1001			2180.5
	1002			2182
	1003			2183
	1004			2184
	1005			2185
	1006			2186
	1008			2187
	1009			2188
	1013			2189
	1015			2191
	1015			2191
	1015			2191
	1019			2193
	1020			2194
	1021			2195
	1024			2196.5
	1024			2196.5
	1025			2198
	1030			2199
	1031			2200
	1034			2201.5
	1034			2201.5
	1039			2203
	1041			2204
	1042			2205.5
	1042			2205.5
	1044			2207
	1046			2208.5
	1046			2208.5
	1049			2210.5
	1049			2210.5
	1052			2212
	1053			2213
	1055			2214.5
	1055			2214.5
	1056			2216.5
	1056			2216.5
	1057			2218
	1058			2219.5
	1058			2219.5
	1059			2221.5
	1059			2221.5
	1060			2223
	1062			2224
	1063			2225
	1065			2226
	1066			2227
	1069			2229
	1069			2229
	1069			2229
	1074			2231
	1078			2232
	1079			2233
	1080			2234.5
	1080			2234.5
	1081			2236
	1082			2237.5
	1082			2237.5
	1083			2239
	1084			2240
	1086			2241
	1087			2242
	1091			2243
	1093			2244
	1094			2245
	1096			2246
	1098			2247.5
	1098			2247.5
	1099			2249
	1100			2250
	1101			2252
	1101			2252
	1101			2252
	1102			2254.5
	1102			2254.5
	1103			2256
	1104			2257.5
	1104			2257.5
	1108			2259
	1113			2260.5
	1113			2260.5
	1115			2262.5
	1115			2262.5
	1116			2264.5
	1116			2264.5
	1117			2266
	1120			2267
	1121			2268.5
	1121			2268.5
	1123			2270.5
	1123			2270.5
	1124			2272
	1127			2274.5
	1127			2274.5
	1127			2274.5
	1127			2274.5
	1128			2277
	1129			2279.5
	1129			2279.5
	1129			2279.5
	1129			2279.5
	1130			2282.5
	1130			2282.5
	1131			2284
	1132			2285
	1135			2286
	1136			2287
	1139			2289
	1139			2289
	1139			2289
	1140			2291
	1141			2292
	1144			2293
	1145			2294
	1148			2295.5
	1148			2295.5
	1149			2297.5
	1149			2297.5
	1150			2299
	1151			2300
	1153			2302
	1153			2302
	1153			2302
	1155			2304
	1156			2305
	1157			2306
	1161			2307
	1162			2308.5
	1162			2308.5
	1163			2310
	1164			2311
	1165			2312
	1166			2313.5
	1166			2313.5
	1171			2315
	1172			2316
	1176			2317
	1180			2318
	1181			2319
	1183			2320
	1185			2321
	1186			2322
	1190			2323.5
	1190			2323.5
	1191			2325.5
	1191			2325.5
	1193			2327.5
	1193			2327.5
	1196			2329
	1197			2330
	1198			2331
	1200			2333.5
	1200			2333.5
	1200			2333.5
	1200			2333.5
	1203			2336
	1205			2337
	1206			2338
	1207			2339.5
	1207			2339.5
	1209			2341
	1210			2342
	1211			2344.5
	1211			2344.5
	1211			2344.5
	1211			2344.5
	1212			2347.5
	1212			2347.5
	1213			2349
	1214			2350
	1221			2351
	1222			2352
	1223			2353
	1225			2354
	1233			2355
	1234			2356
	1235			2358
	1235			2358
	1235			2358
	1238			2360.5
	1238			2360.5
	1241			2362.5
	1241			2362.5
	1243			2365
	1243			2365
	1243			2365
	1245			2367
	1249			2368.5
	1249			2368.5
	1254			2370
	1256			2372
	1256			2372
	1256			2372
	1257			2374
	1258			2375
	1259			2376
	1264			2377.5
	1264			2377.5
	1265			2379
	1267			2380
	1269			2381
	1275			2382
	1276			2383
	1277			2384
	1278			2385
	1282			2386
	1286			2387
	1287			2388
	1296			2389
	1298			2390.5
	1298			2390.5
	1301			2392.5
	1301			2392.5
	1307			2394
	1310			2395
	1313			2396
	1314			2397
	1315			2398
	1317			2399
	1319			2400.5
	1319			2400.5
	1322			2402.5
	1322			2402.5
	1323			2404.5
	1323			2404.5
	1325			2406.5
	1325			2406.5
	1331			2408
	1333			2409
	1339			2410
	1341			2411
	1348			2412
	1349			2413
	1351			2414
	1354			2415
	1358			2416
	1359			2417
	1363			2418
	1370			2419
	1373			2420
	1381			2421
	1386			2422
	1396			2424
	1397			2425
	1398			2426
	1400			2427
	1402			2428
	1403			2429
	1409			2430
[truncated: 123 more rows]

## Sheet: U Test of Unstructured Data
UnstructuredReads Noncancerous	UnstructuredReads Cancerous		UnstructuredRanks Noncancerous	UnstructuredRanks Cancerous
1	2		10.5	36.5		R_Noncancerous	917276
1	2		10.5	36.5		R_Cancerous	5.05296e+06
1	5		10.5	123.5		N_Noncancerous	1333
1	5		10.5	123.5		N_Cancerous	2122
1	10		10.5	281.5		U_Noncancerous	2.80046e+06
1	13		10.5	369.5		U_Cancerous	28165.5
1	18		10.5	513		z	-645.814
1	19		10.5	544.5		p	0
1	21		10.5	603
1	21		10.5	603
1	21		10.5	603
1	22		10.5	635.5
1	22		10.5	635.5
1	23		10.5	668.5
1	24		10.5	695
1	26		10.5	749.5
1	26		10.5	749.5
1	29		10.5	836
1	29		10.5	836
1	29		10.5	836
2	29		36.5	836
2	30		36.5	864.5
2	30		36.5	864.5
2	31		36.5	891
2	32		36.5	916
2	35		36.5	981
2	36		36.5	1003
2	36		36.5	1003
2	36		36.5	1003
2	37		36.5	1023
2	38		36.5	1044
2	39		36.5	1065.5
2	39		36.5	1065.5
2	41		36.5	1104.5
2	42		36.5	1123
2	42		36.5	1123
2	43		36.5	1143
2	43		36.5	1143
2	43		36.5	1143
2	43		36.5	1143
2	44		36.5	1159.5
2	44		36.5	1159.5
2	46		36.5	1187
2	46		36.5	1187
2	46		36.5	1187
2	48		36.5	1208.5
2	48		36.5	1208.5
2	49		36.5	1221.5
2	49		36.5	1221.5
2	49		36.5	1221.5
3	50		63.5	1231
3	51		63.5	1241
3	51		63.5	1241
3	52		63.5	1252
3	52		63.5	1252
3	52		63.5	1252
3	53		63.5	1262.5
3	54		63.5	1274
3	54		63.5	1274
3	57		63.5	1298.5
3	59		63.5	1315.5
3	59		63.5	1315.5
3	59		63.5	1315.5
3	59		63.5	1315.5
3	59		63.5	1315.5
3	60		63.5	1326
3	61		63.5	1332
3	62		63.5	1335.5
3	62		63.5	1335.5
3	63		63.5	1343
3	64		63.5	1350.5
3	65		63.5	1355.5
4	66		91	1360
4	67		91	1365
4	68		91	1369.5
4	69		91	1374.5
4	69		91	1374.5
4	70		91	1380.5
4	70		91	1380.5
4	72		91	1385
4	73		91	1388.5
4	73		91	1388.5
4	74		91	1393
4	74		91	1393
4	74		91	1393
4	75		91	1399
4	75		91	1399
4	75		91	1399
4	75		91	1399
4	76		91	1405
4	76		91	1405
4	76		91	1405
4	77		91	1408.5
4	78		91	1412
4	78		91	1412
4	78		91	1412
4	79		91	1416
4	79		91	1416
4	80		91	1418.5
4	80		91	1418.5
4	81		91	1421.5
4	82		91	1425.5
4	82		91	1425.5
4	82		91	1425.5
4	82		91	1425.5
5	84		123.5	1430
5	84		123.5	1430
5	84		123.5	1430
5	85		123.5	1432
5	86		123.5	1433.5
5	86		123.5	1433.5
5	89		123.5	1438.5
5	89		123.5	1438.5
5	89		123.5	1438.5
5	89		123.5	1438.5
5	90		123.5	1441.5
5	91		123.5	1443.5
5	91		123.5	1443.5
5	92		123.5	1446
5	92		123.5	1446
5	92		123.5	1446
5	93		123.5	1448.5
5	93		123.5	1448.5
5	94		123.5	1450
5	95		123.5	1452
5	95		123.5	1452
5	96		123.5	1454.5
5	96		123.5	1454.5
5	97		123.5	1456
5	99		123.5	1457
5	100		123.5	1458.5
5	101		123.5	1460.5
5	101		123.5	1460.5
5	103		123.5	1463
5	103		123.5	1463
6	103		159	1463
6	104		159	1466.5
6	104		159	1466.5
6	104		159	1466.5
6	105		159	1470.5
6	105		159	1470.5
6	105		159	1470.5
6	105		159	1470.5
6	106		159	1473.5
6	107		159	1475
6	108		159	1477.5
6	108		159	1477.5
6	108		159	1477.5
6	109		159	1480
6	110		159	1481
6	111		159	1482
6	112		159	1484.5
6	112		159	1484.5
6	112		159	1484.5
6	115		159	1487.5
6	115		159	1487.5
6	116		159	1489
6	117		159	1491.5
6	117		159	1491.5
6	117		159	1491.5
6	117		159	1491.5
6	118		159	1495.5
6	118		159	1495.5
6	118		159	1495.5
6	119		159	1498
6	120		159	1499.5
6	120		159	1499.5
6	121		159	1501
6	123		159	1503
6	123		159	1503
6	123		159	1503
6	124		159	1505.5
6	124		159	1505.5
6	125		159	1508
7	125		190.5	1508
7	125		190.5	1508
7	126		190.5	1511
7	126		190.5	1511
7	126		190.5	1511
7	127		190.5	1515
7	127		190.5	1515
7	127		190.5	1515
7	127		190.5	1515
7	127		190.5	1515
7	129		190.5	1520.5
7	129		190.5	1520.5
7	129		190.5	1520.5
7	129		190.5	1520.5
7	129		190.5	1520.5
7	129		190.5	1520.5
7	132		190.5	1524.5
7	132		190.5	1524.5
7	135		190.5	1526
7	136		190.5	1527
7	137		190.5	1528
7	138		190.5	1530
7	138		190.5	1530
7	138		190.5	1530
8	139		221.5	1534.5
8	139		221.5	1534.5
8	139		221.5	1534.5
8	139		221.5	1534.5
8	139		221.5	1534.5
8	139		221.5	1534.5
8	140		221.5	1538.5
8	140		221.5	1538.5
8	141		221.5	1540
8	142		221.5	1541
8	143		221.5	1542
8	144		221.5	1543
8	145		221.5	1544.5
8	145		221.5	1544.5
8	147		221.5	1547
8	147		221.5	1547
8	147		221.5	1547
8	148		221.5	1549.5
8	148		221.5	1549.5
8	149		221.5	1551.5
8	149		221.5	1551.5
8	150		221.5	1553.5
8	150		221.5	1553.5
8	151		221.5	1555
8	152		221.5	1557
8	152		221.5	1557
8	152		221.5	1557
8	153		221.5	1559
8	154		221.5	1560
8	155		221.5	1561.5
8	155		221.5	1561.5
8	157		221.5	1565
8	157		221.5	1565
8	157		221.5	1565
8	157		221.5	1565
8	157		221.5	1565
8	159		221.5	1569
8	159		221.5	1569
9	159		256	1569
9	160		256	1571.5
9	160		256	1571.5
9	161		256	1574
9	161		256	1574
9	161		256	1574
9	162		256	1576.5
9	162		256	1576.5
9	163		256	1578
9	164		256	1579
9	165		256	1580.5
9	165		256	1580.5
9	166		256	1582.5
9	166		256	1582.5
9	167		256	1585
9	167		256	1585
9	167		256	1585
9	168		256	1587.5
9	168		256	1587.5
9	169		256	1589
9	170		256	1590
9	171		256	1591.5
9	171		256	1591.5
9	172		256	1593
9	174		256	1595
9	174		256	1595
9	174		256	1595
9	175		256	1597.5
9	175		256	1597.5
9	176		256	1599.5
9	176		256	1599.5
10	177		281.5	1601
10	178		281.5	1602
10	179		281.5	1604
10	179		281.5	1604
10	179		281.5	1604
10	180		281.5	1606.5
10	180		281.5	1606.5
10	181		281.5	1608.5
10	181		281.5	1608.5
10	183		281.5	1610
10	184		281.5	1611
10	186		281.5	1612
10	187		281.5	1613.5
10	187		281.5	1613.5
10	188		281.5	1616
10	188		281.5	1616
10	188		281.5	1616
10	189		281.5	1618
10	191		281.5	1620
11	191		307.5	1620
11	191		307.5	1620
11	192		307.5	1622
11	193		307.5	1623.5
11	193		307.5	1623.5
11	195		307.5	1625
11	196		307.5	1627
11	196		307.5	1627
11	196		307.5	1627
11	197		307.5	1629.5
11	197		307.5	1629.5
11	198		307.5	1631
11	199		307.5	1632.5
11	199		307.5	1632.5
11	201		307.5	1634.5
11	201		307.5	1634.5
11	202		307.5	1637.5
11	202		307.5	1637.5
11	202		307.5	1637.5
11	202		307.5	1637.5
11	203		307.5	1640
11	206		307.5	1642.5
11	206		307.5	1642.5
11	206		307.5	1642.5
11	206		307.5	1642.5
11	207		307.5	1645
11	208		307.5	1646.5
11	208		307.5	1646.5
11	210		307.5	1648
11	211		307.5	1650
11	211		307.5	1650
11	211		307.5	1650
12	213		339	1652.5
12	213		339	1652.5
12	214		339	1654
12	215		339	1655
12	216		339	1656
12	218		339	1658
12	218		339	1658
12	218		339	1658
12	219		339	1661
12	219		339	1661
12	219		339	1661
12	221		339	1663
12	224		339	1664.5
12	224		339	1664.5
12	226		339	1666.5
12	226		339	1666.5
12	227		339	1669.5
12	227		339	1669.5
12	227		339	1669.5
12	227		339	1669.5
12	228		339	1672
12	229		339	1673
12	230		339	1674
12	231		339	1675
12	233		339	1676
12	234		339	1678
12	234		339	1678
12	234		339	1678
12	235		339	1680.5
12	235		339	1680.5
12	237		339	1682
13	241		369.5	1684
13	241		369.5	1684
13	241		369.5	1684
13	242		369.5	1686.5
13	242		369.5	1686.5
13	243		369.5	1688
13	244		369.5	1689.5
13	244		369.5	1689.5
13	245		369.5	1691
13	247		369.5	1692
13	248		369.5	1693
13	249		369.5	1694
13	250		369.5	1696
13	250		369.5	1696
13	250		369.5	1696
13	251		369.5	1698.5
13	251		369.5	1698.5
13	252		369.5	1701.5
13	252		369.5	1701.5
13	252		369.5	1701.5
13	252		369.5	1701.5
13	254		369.5	1704
13	255		369.5	1705
13	256		369.5	1707
13	256		369.5	1707
13	256		369.5	1707
13	257		369.5	1709
13	258		369.5	1710
13	259		369.5	1711
14	260		399.5	1712.5
14	260		399.5	1712.5
14	261		399.5	1714
14	262		399.5	1715
14	263		399.5	1716.5
14	263		399.5	1716.5
14	264		399.5	1718
14	265		399.5	1720
14	265		399.5	1720
14	265		399.5	1720
14	267		399.5	1723.5
14	267		399.5	1723.5
14	267		399.5	1723.5
14	267		399.5	1723.5
14	268		399.5	1727
14	268		399.5	1727
14	268		399.5	1727
14	269		399.5	1729
14	270		399.5	1732
14	270		399.5	1732
14	270		399.5	1732
14	270		399.5	1732
14	270		399.5	1732
14	271		399.5	1736.5
14	271		399.5	1736.5
14	271		399.5	1736.5
14	271		399.5	1736.5
14	273		399.5	1739.5
14	273		399.5	1739.5
14	274		399.5	1741.5
15	274		425.5	1741.5
15	275		425.5	1743
15	276		425.5	1745
15	276		425.5	1745
15	276		425.5	1745
15	277		425.5	1747.5
15	277		425.5	1747.5
15	278		425.5	1749.5
15	278		425.5	1749.5
15	279		425.5	1752.5
15	279		425.5	1752.5
15	279		425.5	1752.5
15	279		425.5	1752.5
15	280		425.5	1755.5
15	280		425.5	1755.5
15	282		425.5	1757.5
15	282		425.5	1757.5
15	283		425.5	1759
15	284		425.5	1760.5
15	284		425.5	1760.5
15	286		425.5	1762
15	287		425.5	1764
16	287		451.5	1764
16	287		451.5	1764
16	288		451.5	1767.5
16	288		451.5	1767.5
16	288		451.5	1767.5
16	288		451.5	1767.5
16	289		451.5	1771
16	289		451.5	1771
16	289		451.5	1771
16	290		451.5	1774
16	290		451.5	1774
16	290		451.5	1774
16	291		451.5	1777
16	291		451.5	1777
16	291		451.5	1777
16	292		451.5	1779
16	293		451.5	1780.5
16	293		451.5	1780.5
16	294		451.5	1782.5
16	294		451.5	1782.5
16	295		451.5	1784.5
16	295		451.5	1784.5
16	296		451.5	1787
16	296		451.5	1787
16	296		451.5	1787
16	297		451.5	1790.5
16	297		451.5	1790.5
16	297		451.5	1790.5
16	297		451.5	1790.5
16	299		451.5	1794.5
17	299		482	1794.5
17	299		482	1794.5
17	299		482	1794.5
17	300		482	1798.5
17	300		482	1798.5
17	300		482	1798.5
17	300		482	1798.5
17	301		482	1801.5
17	301		482	1801.5
17	302		482	1804
17	302		482	1804
17	302		482	1804
17	303		482	1806
17	304		482	1808
17	304		482	1808
17	304		482	1808
17	305		482	1810
17	307		482	1811
17	308		482	1812.5
17	308		482	1812.5
17	310		482	1815.5
17	310		482	1815.5
17	310		482	1815.5
17	310		482	1815.5
17	311		482	1819
17	311		482	1819
17	311		482	1819
17	312		482	1824
17	312		482	1824
17	312		482	1824
17	312		482	1824
18	312		513	1824
18	312		513	1824
18	312		513	1824
18	313		513	1830
18	313		513	1830
18	313		513	1830
18	313		513	1830
18	313		513	1830
18	314		513	1833.5
18	314		513	1833.5
18	315		513	1836
18	315		513	1836
18	315		513	1836
18	316		513	1838
18	317		513	1839
18	318		513	1841
18	318		513	1841
18	318		513	1841
18	319		513	1845
18	319		513	1845
18	319		513	1845
18	319		513	1845
18	319		513	1845
18	320		513	1848
18	321		513	1850
18	321		513	1850
18	321		513	1850
18	322		513	1852.5
18	322		513	1852.5
18	324		513	1855.5
19	324		544.5	1855.5
19	324		544.5	1855.5
19	324		544.5	1855.5
19	325		544.5	1858.5
19	325		544.5	1858.5
19	326		544.5	1860.5
19	326		544.5	1860.5
19	327		544.5	1862.5
19	327		544.5	1862.5
19	328		544.5	1864
19	329		544.5	1865.5
19	329		544.5	1865.5
19	331		544.5	1868
19	331		544.5	1868
19	331		544.5	1868
19	332		544.5	1871
19	332		544.5	1871
19	332		544.5	1871
19	333		544.5	1874.5
19	333		544.5	1874.5
19	333		544.5	1874.5
19	333		544.5	1874.5
19	334		544.5	1877
19	335		544.5	1879.5
19	335		544.5	1879.5
19	335		544.5	1879.5
19	335		544.5	1879.5
19	336		544.5	1883
19	336		544.5	1883
19	336		544.5	1883
19	337		544.5	1886
20	337		575	1886
20	337		575	1886
20	338		575	1888
20	339		575	1889
20	340		575	1890
20	341		575	1891.5
20	341		575	1891.5
20	342		575	1894
20	342		575	1894
20	342		575	1894
20	343		575	1897
20	343		575	1897
20	343		575	1897
20	344		575	1899.5
20	344		575	1899.5
20	345		575	1901.5
20	345		575	1901.5
20	346		575	1903
20	347		575	1906
20	347		575	1906
20	347		575	1906
20	347		575	1906
20	347		575	1906
20	348		575	1909.5
20	348		575	1909.5
20	349		575	1911.5
20	349		575	1911.5
20	350		575	1913
20	351		575	1915
21	351		603	1915
21	351		603	1915
21	352		603	1917
21	353		603	1919
21	353		603	1919
21	353		603	1919
21	354		603	1922
21	354		603	1922
21	354		603	1922
21	355		603	1925
21	355		603	1925
21	355		603	1925
21	356		603	1928
21	356		603	1928
21	356		603	1928
21	357		603	1931
21	357		603	1931
21	357		603	1931
21	359		603	1934.5
21	359		603	1934.5
21	359		603	1934.5
21	359		603	1934.5
21	360		603	1937.5
21	360		603	1937.5
22	361		635.5	1939
22	362		635.5	1941
22	362		635.5	1941
22	362		635.5	1941
22	363		635.5	1943.5
22	363		635.5	1943.5
22	364		635.5	1946.5
22	364		635.5	1946.5
22	364		635.5	1946.5
22	364		635.5	1946.5
22	365		635.5	1951
22	365		635.5	1951
22	365		635.5	1951
22	365		635.5	1951
22	365		635.5	1951
22	366		635.5	1954.5
22	366		635.5	1954.5
22	367		635.5	1959.5
22	367		635.5	1959.5
22	367		635.5	1959.5
22	367		635.5	1959.5
22	367		635.5	1959.5
22	367		635.5	1959.5
22	367		635.5	1959.5
22	367		635.5	1959.5
22	368		635.5	1964
22	369		635.5	1965
22	370		635.5	1966
22	371		635.5	1967.5
22	371		635.5	1967.5
22	372		635.5	1970
22	372		635.5	1970
22	372		635.5	1970
22	373		635.5	1972
22	376		635.5	1973.5
22	376		635.5	1973.5
23	377		668.5	1976
23	377		668.5	1976
23	377		668.5	1976
23	378		668.5	1978
23	379		668.5	1979
23	380		668.5	1980
23	381		668.5	1981
23	382		668.5	1983
23	382		668.5	1983
23	382		668.5	1983
23	383		668.5	1986.5
23	383		668.5	1986.5
23	383		668.5	1986.5
23	383		668.5	1986.5
23	384		668.5	1989
23	385		668.5	1991
23	385		668.5	1991
23	385		668.5	1991
23	386		668.5	1993
23	387		668.5	1994
23	388		668.5	1995.5
23	388		668.5	1995.5
23	389		668.5	1997.5
23	389		668.5	1997.5
23	390		668.5	1999
23	391		668.5	2001
23	391		668.5	2001
24	391		695	2001
24	392		695	2003
24	393		695	2004
24	395		695	2005
24	396		695	2007
24	396		695	2007
24	396		695	2007
24	397		695	2011.5
24	397		695	2011.5
24	397		695	2011.5
24	397		695	2011.5
24	397		695	2011.5
24	397		695	2011.5
24	398		695	2016.5
24	398		695	2016.5
24	398		695	2016.5
24	398		695	2016.5
24	399		695	2020.5
24	399		695	2020.5
24	399		695	2020.5
24	399		695	2020.5
24	400		695	2025.5
24	400		695	2025.5
24	400		695	2025.5
25	400		723	2025.5
25	400		723	2025.5
25	400		723	2025.5
25	401		723	2030
25	401		723	2030
25	401		723	2030
25	402		723	2032
25	403		723	2033
25	404		723	2035.5
25	404		723	2035.5
25	404		723	2035.5
25	404		723	2035.5
25	405		723	2038
25	406		723	2039.5
25	406		723	2039.5
25	407		723	2041
25	408		723	2044
25	408		723	2044
25	408		723	2044
25	408		723	2044
25	408		723	2044
25	409		723	2047.5
25	409		723	2047.5
25	410		723	2049
25	411		723	2051
25	411		723	2051
25	411		723	2051
25	412		723	2054.5
25	412		723	2054.5
25	412		723	2054.5
25	412		723	2054.5
26	413		749.5	2057
26	414		749.5	2059
26	414		749.5	2059
26	414		749.5	2059
26	415		749.5	2061.5
26	415		749.5	2061.5
26	416		749.5	2063.5
26	416		749.5	2063.5
26	417		749.5	2065.5
26	417		749.5	2065.5
26	418		749.5	2067.5
26	418		749.5	2067.5
26	419		749.5	2069
26	420		749.5	2070.5
26	420		749.5	2070.5
26	421		749.5	2073
26	421		749.5	2073
26	421		749.5	2073
26	422		749.5	2075
26	423		749.5	2077
27	423		776.5	2077
27	423		776.5	2077
27	424		776.5	2079
27	425		776.5	2081
27	425		776.5	2081
27	425		776.5	2081
27	427		776.5	2083
27	428		776.5	2084
27	429		776.5	2086
27	429		776.5	2086
27	429		776.5	2086
27	430		776.5	2088
27	431		776.5	2089
27	432		776.5	2091.5
27	432		776.5	2091.5
27	432		776.5	2091.5
27	432		776.5	2091.5
27	433		776.5	2094.5
27	433		776.5	2094.5
27	434		776.5	2096.5
27	434		776.5	2096.5
27	435		776.5	2098.5
27	435		776.5	2098.5
27	436		776.5	2100
27	437		776.5	2101
27	438		776.5	2103
27	438		776.5	2103
27	438		776.5	2103
27	439		776.5	2106.5
27	439		776.5	2106.5
27	439		776.5	2106.5
27	439		776.5	2106.5
28	440		808.5	2111
28	440		808.5	2111
28	440		808.5	2111
28	440		808.5	2111
28	440		808.5	2111
28	442		808.5	2114
28	443		808.5	2115.5
28	443		808.5	2115.5
28	444		808.5	2117
28	445		808.5	2118.5
28	445		808.5	2118.5
28	447		808.5	2120.5
28	447		808.5	2120.5
28	448		808.5	2122.5
28	448		808.5	2122.5
28	449		808.5	2124
28	450		808.5	2125.5
28	450		808.5	2125.5
28	451		808.5	2127.5
28	451		808.5	2127.5
28	452		808.5	2129
28	453		808.5	2130
28	454		808.5	2133
28	454		808.5	2133
28	454		808.5	2133
28	454		808.5	2133
28	454		808.5	2133
28	456		808.5	2138
28	456		808.5	2138
28	456		808.5	2138
28	456		808.5	2138
28	456		808.5	2138
29	457		836	2141
29	458		836	2142
29	459		836	2143.5
29	459		836	2143.5
29	460		836	2145.5
29	460		836	2145.5
29	461		836	2147.5
29	461		836	2147.5
29	462		836	2150
29	462		836	2150
29	462		836	2150
29	463		836	2152.5
29	463		836	2152.5
29	464		836	2155
29	464		836	2155
29	464		836	2155
29	465		836	2157.5
29	465		836	2157.5
29	467		836	2159.5
30	467		864.5	2159.5
30	468		864.5	2162.5
30	468		864.5	2162.5
30	468		864.5	2162.5
30	468		864.5	2162.5
30	469		864.5	2165
30	470		864.5	2166
30	471		864.5	2168.5
30	471		864.5	2168.5
30	471		864.5	2168.5
30	471		864.5	2168.5
30	472		864.5	2173
30	472		864.5	2173
30	472		864.5	2173
30	472		864.5	2173
30	472		864.5	2173
30	473		864.5	2176.5
30	473		864.5	2176.5
30	474		864.5	2179
30	474		864.5	2179
30	474		864.5	2179
30	475		864.5	2181.5
30	475		864.5	2181.5
30	476		864.5	2183.5
30	476		864.5	2183.5
30	478		864.5	2186.5
30	478		864.5	2186.5
30	478		864.5	2186.5
30	478		864.5	2186.5
30	479		864.5	2190.5
30	479		864.5	2190.5
30	479		864.5	2190.5
31	479		891	2190.5
31	481		891	2193.5
31	481		891	2193.5
31	482		891	2196
31	482		891	2196
31	482		891	2196
31	483		891	2199.5
31	483		891	2199.5
31	483		891	2199.5
31	483		891	2199.5
31	484		891	2202
31	485		891	2205
31	485		891	2205
31	485		891	2205
31	485		891	2205
31	485		891	2205
31	486		891	2208
31	488		891	2210
32	488		916	2210
32	488		916	2210
32	489		916	2213
32	489		916	2213
32	489		916	2213
32	490		916	2217.5
32	490		916	2217.5
32	490		916	2217.5
32	490		916	2217.5
32	490		916	2217.5
32	490		916	2217.5
32	491		916	2221.5
32	491		916	2221.5
32	492		916	2225
32	492		916	2225
32	492		916	2225
32	492		916	2225
32	492		916	2225
32	493		916	2229.5
32	493		916	2229.5
32	493		916	2229.5
32	493		916	2229.5
32	494		916	2232.5
32	494		916	2232.5
32	495		916	2234.5
32	495		916	2234.5
32	496		916	2236.5
32	496		916	2236.5
32	497		916	2239.5
32	497		916	2239.5
33	497		939	2239.5
33	497		939	2239.5
33	498		939	2244.5
33	498		939	2244.5
33	498		939	2244.5
33	498		939	2244.5
33	498		939	2244.5
33	498		939	2244.5
33	499		939	2248
33	500		939	2250.5
33	500		939	2250.5
33	500		939	2250.5
33	500		939	2250.5
33	501		939	2255.5
33	501		939	2255.5
34	501		957.5	2255.5
34	501		957.5	2255.5
34	501		957.5	2255.5
34	501		957.5	2255.5
34	502		957.5	2259.5
34	502		957.5	2259.5
34	503		957.5	2263
34	503		957.5	2263
34	503		957.5	2263
34	503		957.5	2263
34	503		957.5	2263
34	504		957.5	2266.5
34	504		957.5	2266.5
34	505		957.5	2268.5
34	505		957.5	2268.5
34	506		957.5	2271
34	506		957.5	2271
34	506		957.5	2271
34	507		957.5	2274
34	507		957.5	2274
34	507		957.5	2274
34	508		957.5	2276.5
35	508		981	2276.5
35	509		981	2279
35	509		981	2279
35	509		981	2279
35	510		981	2282
35	510		981	2282
35	510		981	2282
35	511		981	2284
35	512		981	2285
35	513		981	2287.5
35	513		981	2287.5
35	513		981	2287.5
35	513		981	2287.5
35	514		981	2290
35	515		981	2292
35	515		981	2292
35	515		981	2292
35	516		981	2294.5
35	516		981	2294.5
35	517		981	2297
35	517		981	2297
35	517		981	2297
35	518		981	2300.5
35	518		981	2300.5
36	518		1003	2300.5
36	518		1003	2300.5
36	519		1003	2304.5
36	519		1003	2304.5
36	519		1003	2304.5
36	519		1003	2304.5
36	520		1003	2307.5
36	520		1003	2307.5
36	521		1003	2309.5
36	521		1003	2309.5
36	522		1003	2312.5
36	522		1003	2312.5
36	522		1003	2312.5
36	522		1003	2312.5
36	523		1003	2315
36	524		1003	2317.5
37	524		1023	2317.5
37	524		1023	2317.5
37	524		1023	2317.5
37	526		1023	2321
37	526		1023	2321
37	526		1023	2321
37	528		1023	2323
37	529		1023	2325
37	529		1023	2325
37	529		1023	2325
37	531		1023	2328.5
37	531		1023	2328.5
37	531		1023	2328.5
37	531		1023	2328.5
37	532		1023	2331
37	533		1023	2333
37	533		1023	2333
37	533		1023	2333
37	534		1023	2335.5
37	534		1023	2335.5
38	535		1044	2337.5
38	535		1044	2337.5
38	537		1044	2339
38	538		1044	2340
38	539		1044	2341
38	540		1044	2342.5
38	540		1044	2342.5
38	541		1044	2345
38	541		1044	2345
38	541		1044	2345
38	542		1044	2347.5
38	542		1044	2347.5
38	543		1044	2349.5
38	543		1044	2349.5
38	545		1044	2353.5
38	545		1044	2353.5
38	545		1044	2353.5
38	545		1044	2353.5
38	545		1044	2353.5
38	545		1044	2353.5
39	546		1065.5	2358
39	546		1065.5	2358
39	546		1065.5	2358
39	548		1065.5	2361.5
39	548		1065.5	2361.5
39	548		1065.5	2361.5
39	548		1065.5	2361.5
39	549		1065.5	2364
39	550		1065.5	2365.5
39	550		1065.5	2365.5
39	551		1065.5	2368
39	551		1065.5	2368
39	551		1065.5	2368
39	552		1065.5	2371
39	552		1065.5	2371
39	552		1065.5	2371
39	553		1065.5	2373.5
39	553		1065.5	2373.5
39	554		1065.5	2377.5
39	554		1065.5	2377.5
40	554		1087	2377.5
40	554		1087	2377.5
40	554		1087	2377.5
40	554		1087	2377.5
40	555		1087	2381
40	556		1087	2382
40	558		1087	2384.5
40	558		1087	2384.5
40	558		1087	2384.5
40	558		1087	2384.5
40	559		1087	2388
40	559		1087	2388
40	559		1087	2388
40	560		1087	2390
40	561		1087	2392.5
40	561		1087	2392.5
40	561		1087	2392.5
40	561		1087	2392.5
40	562		1087	2396
40	562		1087	2396
40	562		1087	2396
41	563		1104.5	2398.5
41	563		1104.5	2398.5
41	565		1104.5	2401.5
41	565		1104.5	2401.5
41	565		1104.5	2401.5
41	565		1104.5	2401.5
41	566		1104.5	2404
41	567		1104.5	2407
41	567		1104.5	2407
41	567		1104.5	2407
41	567		1104.5	2407
41	567		1104.5	2407
41	569		1104.5	2410
42	570		1123	2411.5
42	570		1123	2411.5
42	571		1123	2413.5
42	571		1123	2413.5
42	572		1123	2415.5
42	572		1123	2415.5
42	574		1123	2417.5
42	574		1123	2417.5
42	575		1123	2419.5
42	575		1123	2419.5
42	576		1123	2422.5
42	576		1123	2422.5
42	576		1123	2422.5
42	576		1123	2422.5
42	577		1123	2425.5
42	577		1123	2425.5
42	578		1123	2428
42	578		1123	2428
42	578		1123	2428
42	579		1123	2430
42	580		1123	2432
43	580		1143	2432
43	580		1143	2432
43	581		1143	2434.5
43	581		1143	2434.5
43	582		1143	2436.5
43	582		1143	2436.5
43	583		1143	2439.5
43	583		1143	2439.5
43	583		1143	2439.5
43	583		1143	2439.5
43	584		1143	2443
43	584		1143	2443
43	584		1143	2443
44	585		1159.5	2445
44	586		1159.5	2446
44	588		1159.5	2447
44	589		1159.5	2448.5
44	589		1159.5	2448.5
44	591		1159.5	2450.5
44	591		1159.5	2450.5
44	594		1159.5	2453
44	594		1159.5	2453
44	594		1159.5	2453
44	595		1159.5	2456.5
44	595		1159.5	2456.5
44	595		1159.5	2456.5
44	595		1159.5	2456.5
45	596		1175	2459.5
45	596		1175	2459.5
45	597		1175	2461
45	598		1175	2462
45	599		1175	2464.5
45	599		1175	2464.5
45	599		1175	2464.5
45	599		1175	2464.5
45	600		1175	2467
45	601		1175	2469
45	601		1175	2469
45	601		1175	2469
45	602		1175	2472
45	602		1175	2472
45	602		1175	2472
46	603		1187	2475.5
46	603		1187	2475.5
46	603		1187	2475.5
46	603		1187	2475.5
46	604		1187	2479
46	604		1187	2479
47	604		1196	2479
47	605		1196	2482.5
47	605		1196	2482.5
47	605		1196	2482.5
47	605		1196	2482.5
47	608		1196	2485
47	609		1196	2487
47	609		1196	2487
47	609		1196	2487
48	610		1208.5	2489.5
48	610		1208.5	2489.5
48	611		1208.5	2492
48	611		1208.5	2492
48	611		1208.5	2492
48	612		1208.5	2495
48	612		1208.5	2495
48	612		1208.5	2495
48	613		1208.5	2499.5
48	613		1208.5	2499.5
48	613		1208.5	2499.5
48	613		1208.5	2499.5
48	613		1208.5	2499.5
48	613		1208.5	2499.5
49	614		1221.5	2504
49	614		1221.5	2504
49	614		1221.5	2504
49	615		1221.5	2506
49	616		1221.5	2507.5
49	616		1221.5	2507.5
49	617		1221.5	2509
50	618		1231	2510
50	619		1231	2511
50	620		1231	2514
50	620		1231	2514
50	620		1231	2514
50	620		1231	2514
50	620		1231	2514
50	621		1231	2517
51	622		1241	2518.5
51	622		1241	2518.5
51	623		1241	2522
51	623		1241	2522
51	623		1241	2522
51	623		1241	2522
51	623		1241	2522
51	624		1241	2525.5
51	624		1241	2525.5
52	625		1252	2529.5
52	625		1252	2529.5
52	625		1252	2529.5
52	625		1252	2529.5
52	625		1252	2529.5
52	625		1252	2529.5
52	626		1252	2533.5
52	626		1252	2533.5
53	627		1262.5	2535
53	628		1262.5	2536.5
53	628		1262.5	2536.5
53	629		1262.5	2538.5
53	629		1262.5	2538.5
53	630		1262.5	2540.5
53	630		1262.5	2540.5
53	631		1262.5	2543
53	631		1262.5	2543
54	631		1274	2543
54	632		1274	2546
54	632		1274	2546
54	632		1274	2546
54	633		1274	2548
54	634		1274	2549
54	635		1274	2551
54	635		1274	2551
54	635		1274	2551
54	637		1274	2553
54	638		1274	2555
55	638		1283	2555
55	638		1283	2555
55	639		1283	2558
55	639		1283	2558
55	639		1283	2558
56	640		1289	2560.5
56	640		1289	2560.5
56	641		1289	2562.5
56	641		1289	2562.5
56	642		1289	2564
56	644		1289	2565.5
56	644		1289	2565.5
57	645		1298.5	2567
57	646		1298.5	2568.5
57	646		1298.5	2568.5
57	649		1298.5	2570
57	650		1298.5	2571
57	651		1298.5	2573.5
57	651		1298.5	2573.5
57	651		1298.5	2573.5
57	651		1298.5	2573.5
57	652		1298.5	2576.5
57	652		1298.5	2576.5
58	653		1307.5	2578
58	654		1307.5	2579
58	656		1307.5	2581
58	656		1307.5	2581
58	656		1307.5	2581
58	657		1307.5	2583
59	658		1315.5	2584
59	660		1315.5	2585
59	661		1315.5	2586
59	662		1315.5	2587.5
59	662		1315.5	2587.5
60	663		1326	2590.5
60	663		1326	2590.5
60	663		1326	2590.5
60	663		1326	2590.5
60	664		1326	2594
60	664		1326	2594
60	664		1326	2594
60	665		1326	2596.5
60	665		1326	2596.5
60	666		1326	2598
62	667		1335.5	2599
62	668		1335.5	2600.5
62	668		1335.5	2600.5
62	669		1335.5	2604.5
63	669		1343	2604.5
63	669		1343	2604.5
63	669		1343	2604.5
63	669		1343	2604.5
63	669		1343	2604.5
63	670		1343	2609
63	670		1343	2609
63	670		1343	2609
64	673		1350.5	2611
64	674		1350.5	2612
64	675		1350.5	2613.5
64	675		1350.5	2613.5
64	677		1350.5	2616
65	677		1355.5	2616
65	677		1355.5	2616
65	679		1355.5	2618.5
66	679		1360	2618.5
66	680		1360	2620
66	681		1360	2621
66	682		1360	2622.5
67	682		1365	2622.5
67	683		1365	2624.5
67	683		1365	2624.5
67	684		1365	2626.5
68	684		1369.5	2626.5
68	686		1369.5	2628
68	687		1369.5	2629
69	689		1374.5	2630.5
69	689		1374.5	2630.5
69	690		1374.5	2632.5
69	690		1374.5	2632.5
70	691		1380.5	2634.5
70	691		1380.5	2634.5
70	692		1380.5	2637
70	692		1380.5	2637
72	692		1385	2637
72	693		1385	2639.5
73	693		1388.5	2639.5
73	694		1388.5	2641.5
74	694		1393	2641.5
74	695		1393	2644
75	695		1399	2644
75	695		1399	2644
75	696		1399	2646.5
76	696		1405	2646.5
76	697		1405	2648.5
77	697		1408.5	2648.5
78	698		1412	2650
78	699		1412	2651.5
79	699		1416	2651.5
81	700		1421.5	2654
81	700		1421.5	2654
81	700		1421.5	2654
83	702		1428	2656.5
87	702		1435.5	2656.5
87	703		1435.5	2658
90	705		1441.5	2659
95	706		1452	2660
100	707		1458.5	2661.5
104	707		1466.5	2661.5
106	708		1473.5	2663.5
108	708		1477.5	2663.5
112	709		1484.5	2666
118	709		1495.5	2666
	709			2666
	712			2670
	712			2670
	712			2670
	712			2670
	712			2670
	713			2673
	714			2675
	714			2675
	714			2675
	717			2677
	718			2679
	718			2679
	718			2679
	719			2681.5
	719			2681.5
	720			2683
	722			2684
	723			2686
	723			2686
	723			2686
	724			2689.5
	724			2689.5
	724			2689.5
	724			2689.5
	725			2692.5
	725			2692.5
	726			2694.5
	726			2694.5
	727			2696.5
	727			2696.5
	728			2698.5
	728			2698.5
	729			2700
	730			2701
	731			2702.5
	731			2702.5
	732			2706
	732			2706
	732			2706
	732			2706
	732			2706
	733			2709
	734			2710
	737			2712
	737			2712
	737			2712
	739			2715.5
	739			2715.5
	739			2715.5
	739			2715.5
	741			2718
	743			2720
	743			2720
	743			2720
	744			2722.5
	744			2722.5
	745			2724.5
	745			2724.5
	746			2726.5
	746			2726.5
	747			2729.5
	747			2729.5
	747			2729.5
	747			2729.5
	748			2733.5
	748			2733.5
	748			2733.5
	748			2733.5
	749			2736.5
	749			2736.5
	750			2738
	751			2740
	751			2740
	751			2740
	752			2742
	754			2744.5
	754			2744.5
	754			2744.5
	754			2744.5
	755			2747
	756			2748.5
	756			2748.5
	757			2752
	757			2752
	757			2752
	757			2752
	757			2752
	758			2756
	758			2756
	758			2756
	760			2758.5
	760			2758.5
	761			2760
	763			2761
	764			2763.5
	764			2763.5
	764			2763.5
	764			2763.5
	766			2767
	766			2767
	766			2767
	767			2769
	768			2770
	770			2771
	771			2772
	774			2773
	776			2774.5
	776			2774.5
	778			2776.5
	778			2776.5
	780			2778.5
	780			2778.5
	781			2781
	781			2781
	781			2781
	782			2783.5
	782			2783.5
	783			2785.5
	783			2785.5
	784			2788.5
	784			2788.5
	784			2788.5
	784			2788.5
	787			2791
	788			2792.5
	788			2792.5
	789			2794.5
	789			2794.5
	791			2797
	791			2797
	791			2797
	793			2799.5
	793			2799.5
	794			2801.5
	794			2801.5
	795			2804
	795			2804
	795			2804
	797			2807
	797			2807
	797			2807
	799			2810
	799			2810
	799			2810
	800			2813
	800			2813
	800			2813
	801			2815.5
	801			2815.5
	802			2817
	803			2818.5
	803			2818.5
	804			2820.5
	804			2820.5
	805			2822
	806			2823
	807			2824.5
	807			2824.5
	808			2827.5
	808			2827.5
	808			2827.5
	808			2827.5
	809			2830
	810			2831.5
	810			2831.5
	811			2833
	812			2834.5
	812			2834.5
	814			2838
	814			2838
	814			2838
	814			2838
	814			2838
	816			2842
	816			2842
	816			2842
	819			2844.5
	819			2844.5
	822			2846.5
	822			2846.5
	824			2848.5
	824			2848.5
	825			2850
	826			2851
	827			2852.5
	827			2852.5
	828			2855.5
	828			2855.5
	828			2855.5
	828			2855.5
	829			2858
	830			2859
	831			2860
	832			2861.5
	832			2861.5
	833			2863.5
	833			2863.5
	834			2865
	835			2866
	836			2868
	836			2868
	836			2868
	837			2870
	839			2871.5
	839			2871.5
	840			2874
	840			2874
	840			2874
	841			2877
	841			2877
	841			2877
	842			2879.5
	842			2879.5
	843			2881
	844			2882.5
	844			2882.5
	845			2884
	846			2885
	849			2886.5
	849			2886.5
	850			2888
	851			2889
	853			2890.5
	853			2890.5
	854			2892.5
	854			2892.5
	856			2895
	856			2895
	856			2895
	857			2897
	858			2898.5
	858			2898.5
	860			2900
	861			2901.5
	861			2901.5
	862			2903
	865			2904
	866			2905.5
	866			2905.5
	867			2908.5
	867			2908.5
	867			2908.5
	867			2908.5
	868			2911
	870			2912
	872			2914
	872			2914
	872			2914
	873			2916
	875			2917
	876			2918.5
	876			2918.5
	877			2921
	877			2921
	877			2921
	878			2923
	879			2925
	879			2925
	879			2925
	880			2928
	880			2928
	880			2928
	881			2930
	882			2931.5
	882			2931.5
	885			2933.5
	885			2933.5
	886			2935
	887			2936
	888			2938
	888			2938
	888			2938
	889			2940
	890			2941
	891			2942
	892			2944
	892			2944
	892			2944
	893			2946.5
	893			2946.5
	894			2949
	894			2949
	894			2949
	895			2951
	896			2952
	897			2953
	898			2955
	898			2955
	898			2955
	899			2957.5
	899			2957.5
	900			2959.5
	900			2959.5
	902			2962.5
	902			2962.5
	902			2962.5
	902			2962.5
	903			2965.5
	903			2965.5
	904			2967
	906			2968
	907			2969.5
	907			2969.5
	908			2971
	910			2972.5
	910			2972.5
	911			2974
	912			2976
	912			2976
	912			2976
	913			2979.5
	913			2979.5
	913			2979.5
	913			2979.5
	914			2982
	916			2983.5
	916			2983.5
	917			2985.5
	917			2985.5
	918			2988.5
	918			2988.5
	918			2988.5
	918			2988.5
	920			2991
	922			2992
	925			2993
	926			2994
	927			2995.5
	927			2995.5
	928			2997.5
	928			2997.5
	929			2999
	933			3000
	934			3002
	934			3002
	934			3002
	935			3004
	936			3005.5
	936			3005.5
	937			3008.5
	937			3008.5
	937			3008.5
	937			3008.5
	939			3011
	940			3012
	941			3013.5
	941			3013.5
	942			3015
	943			3016.5
	943			3016.5
	944			3018
	946			3019
	947			3020
	949			3021.5
	949			3021.5
	953			3023.5
	953			3023.5
	954			3025
	957			3026.5
	957			3026.5
	958			3028
	959			3029
	962			3030
	963			3031.5
	963			3031.5
	964			3033
	965			3035
	965			3035
	965			3035
	966			3037
	967			3038
	968			3040
	968			3040
	968			3040
	970			3042.5
	970			3042.5
	972			3044
	973			3045
	974			3046
	975			3047
	976			3048
	977			3049.5
	977			3049.5
	978			3051.5
	978			3051.5
	980			3054.5
	980			3054.5
	980			3054.5
	980			3054.5
	981			3057.5
	981			3057.5
	983			3059
	984			3060
	985			3061.5
	985			3061.5
	986			3063
	988			3064.5
	988			3064.5
	989			3066.5
	989			3066.5
	990			3068.5
	990			3068.5
	991			3071.5
	991			3071.5
	991			3071.5
	991			3071.5
	994			3074
	995			3075
	996			3076.5
	996			3076.5
	997			3078
	998			3079
	999			3080.5
	999			3080.5
	1000			3082
	1001			3083.5
	1001			3083.5
	1002			3085
	1003			3086
	1004			3087
	1005			3088
	1006			3089
	1008			3090
	1009			3091
	1013			3092
	1015			3094
	1015			3094
	1015			3094
	1019			3096
	1020			3097
	1021			3098
	1024			3099.5
	1024			3099.5
	1025			3101
	1030			3102
	1031			3103
	1034			3104.5
	1034			3104.5
	1039			3106
	1041			3107
	1042			3108.5
	1042			3108.5
	1044			3110
	1046			3111.5
	1046			3111.5
	1049			3113.5
	1049			3113.5
	1052			3115
	1053			3116
	1055			3117.5
	1055			3117.5
	1056			3119.5
	1056			3119.5
	1057			3121
	1058			3122.5
	1058			3122.5
	1059			3124.5
	1059			3124.5
	1060			3126
	1062			3127
	1063			3128
	1065			3129
	1066			3130
	1069			3132
	1069			3132
	1069			3132
	1074			3134
	1078			3135
	1079			3136
	1080			3137.5
	1080			3137.5
	1081			3139
	1082			3140.5
	1082			3140.5
	1083			3142
	1084			3143
	1086			3144
	1087			3145
	1091			3146
	1093			3147
	1094			3148
	1096			3149
	1098			3150.5
	1098			3150.5
	1099			3152
	1100			3153
	1101			3155
	1101			3155
	1101			3155
	1102			3157.5
	1102			3157.5
	1103			3159
	1104			3160.5
	1104			3160.5
	1108			3162
	1113			3163.5
	1113			3163.5
	1115			3165.5
	1115			3165.5
	1116			3167.5
	1116			3167.5
	1117			3169
	1120			3170
	1121			3171.5
	1121			3171.5
	1123			3173.5
	1123			3173.5
	1124			3175
	1127			3177.5
	1127			3177.5
	1127			3177.5
	1127			3177.5
	1128			3180
	1129			3182.5
	1129			3182.5
	1129			3182.5
	1129			3182.5
	1130			3185.5
	1130			3185.5
	1131			3187
	1132			3188
	1135			3189
	1136			3190
	1139			3192
	1139			3192
	1139			3192
	1140			3194
	1141			3195
	1144			3196
	1145			3197
	1148			3198.5
	1148			3198.5
	1149			3200.5
	1149			3200.5
	1150			3202
	1151			3203
	1153			3205
	1153			3205
	1153			3205
	1155			3207
	1156			3208
	1157			3209
	1161			3210
	1162			3211.5
	1162			3211.5
	1163			3213
	1164			3214
	1165			3215
	1166			3216.5
	1166			3216.5
	1171			3218
	1172			3219
	1176			3220
	1180			3221
	1181			3222
	1183			3223
	1185			3224
	1186			3225
	1190			3226.5
	1190			3226.5
	1191			3228.5
	1191			3228.5
	1193			3230.5
	1193			3230.5
	1196			3232
	1197			3233
	1198			3234
	1200			3236.5
	1200			3236.5
	1200			3236.5
	1200			3236.5
	1203			3239
	1205			3240
	1206			3241
	1207			3242.5
	1207			3242.5
	1209			3244
	1210			3245
	1211			3247.5
	1211			3247.5
	1211			3247.5
	1211			3247.5
	1212			3250.5
	1212			3250.5
	1213			3252
	1214			3253
	1221			3254
	1222			3255
	1223			3256
	1225			3257
	1233			3258
	1234			3259
	1235			3261
	1235			3261
	1235			3261
	1238			3263.5
	1238			3263.5
	1241			3265.5
	1241			3265.5
	1243			3268
	1243			3268
	1243			3268
	1245			3270
	1249			3271.5
	1249			3271.5
	1254			3273
	1256			3275
	1256			3275
	1256			3275
	1257			3277
	1258			3278
	1259			3279
	1264			3280.5
	1264			3280.5
	1265			3282
	1267			3283
	1269			3284
	1275			3285
	1276			3286
	1277			3287
	1278			3288
	1282			3289
	1286			3290
	1287			3291
	1296			3292
	1298			3293.5
	1298			3293.5
	1301			3295.5
	1301			3295.5
	1307			3297
	1310			3298
	1313			3299
	1314			3300
	1315			3301
	1317			3302
	1319			3303.5
	1319			3303.5
	1322			3305.5
	1322			3305.5
	1323			3307.5
	1323			3307.5
	1325			3309.5
	1325			3309.5
	1331			3311
	1333			3312
	1339			3313
	1341			3314
	1348			3315
	1349			3316
	1351			3317
	1354			3318
	1358			3319
	1359			3320
	1363			3321
	1370			3322
	1373			3323
	1381			3324
	1386			3325
	1396			3326
	1397			3327
	1398			3328
	1400			3329
	1402			3330
	1403			3331
	1409			3332
[truncated: 123 more rows]

## Sheet: U Test of Structured Data
StructuredReads Cancerous	StructuredReads Noncancerous		StructuredRanks Cancerous	StructuredRanks Noncancerous
1	1		17.5	17.5		R_Cancerous	464610
1	1		17.5	17.5		R_Noncancerous	530144
1	1		17.5	17.5		N_Cancerous	432
1	1		17.5	17.5		N_Noncancerous	978
1	1		17.5	17.5		U_Cancerous	51413.5
1	1		17.5	17.5		U_Noncancerous	371082
2	1		52	17.5		z	-204.722
2	1		52	17.5		p	0
2	1		52	17.5
2	1		52	17.5
2	1		52	17.5
2	1		52	17.5
2	1		52	17.5
3	1		91	17.5
4	1		129.5	17.5
4	1		129.5	17.5
5	1		164.5	17.5
5	1		164.5	17.5
6	1		201.5	17.5
6	1		201.5	17.5
6	1		201.5	17.5
7	1		234	17.5
7	1		234	17.5
7	1		234	17.5
7	1		234	17.5
10	1		318.5	17.5
10	1		318.5	17.5
11	1		346	17.5
13	2		406	52
13	2		406	52
13	2		406	52
14	2		436.5	52
14	2		436.5	52
15	2		465	52
15	2		465	52
16	2		492.5	52
16	2		492.5	52
16	2		492.5	52
17	2		514.5	52
17	2		514.5	52
17	2		514.5	52
18	2		534.5	52
18	2		534.5	52
19	2		556	52
19	2		556	52
19	2		556	52
20	2		583.5	52
20	2		583.5	52
20	2		583.5	52
20	2		583.5	52
21	2		610	52
21	2		610	52
22	2		634.5	52
23	2		657.5	52
23	2		657.5	52
24	2		676.5	52
24	3		676.5	91
25	3		697.5	91
25	3		697.5	91
25	3		697.5	91
26	3		719.5	91
26	3		719.5	91
27	3		739	91
27	3		739	91
27	3		739	91
27	3		739	91
28	3		760.5	91
28	3		760.5	91
28	3		760.5	91
28	3		760.5	91
28	3		760.5	91
29	3		783	91
29	3		783	91
29	3		783	91
30	3		798.5	91
30	3		798.5	91
30	3		798.5	91
31	3		816	91
31	3		816	91
31	3		816	91
32	3		833	91
32	3		833	91
32	3		833	91
32	3		833	91
35	3		876.5	91
36	3		890	91
36	3		890	91
36	3		890	91
37	3		901.5	91
37	3		901.5	91
37	3		901.5	91
38	3		913	91
39	3		921.5	91
39	3		921.5	91
40	3		930.5	91
40	3		930.5	91
41	3		941.5	91
41	3		941.5	91
41	4		941.5	129.5
42	4		956.5	129.5
42	4		956.5	129.5
42	4		956.5	129.5
44	4		976	129.5
44	4		976	129.5
44	4		976	129.5
44	4		976	129.5
45	4		988	129.5
45	4		988	129.5
45	4		988	129.5
45	4		988	129.5
45	4		988	129.5
46	4		997.5	129.5
46	4		997.5	129.5
46	4		997.5	129.5
47	4		1003.5	129.5
48	4		1009.5	129.5
49	4		1013.5	129.5
49	4		1013.5	129.5
49	4		1013.5	129.5
50	4		1020	129.5
50	4		1020	129.5
51	4		1027.5	129.5
51	4		1027.5	129.5
52	4		1037	129.5
53	4		1046	129.5
54	4		1050.5	129.5
55	4		1054.5	129.5
55	4		1054.5	129.5
56	4		1058.5	129.5
57	4		1065	129.5
57	5		1065	164.5
57	5		1065	164.5
57	5		1065	164.5
58	5		1072.5	164.5
59	5		1079.5	164.5
59	5		1079.5	164.5
60	5		1087	164.5
62	5		1095	164.5
62	5		1095	164.5
62	5		1095	164.5
62	5		1095	164.5
62	5		1095	164.5
63	5		1100.5	164.5
63	5		1100.5	164.5
64	5		1104.5	164.5
64	5		1104.5	164.5
65	5		1108	164.5
66	5		1111.5	164.5
66	5		1111.5	164.5
67	5		1114.5	164.5
69	5		1119	164.5
69	5		1119	164.5
70	5		1121.5	164.5
70	5		1121.5	164.5
71	5		1125	164.5
71	5		1125	164.5
71	5		1125	164.5
71	5		1125	164.5
72	5		1128.5	164.5
73	5		1131.5	164.5
73	5		1131.5	164.5
73	5		1131.5	164.5
73	5		1131.5	164.5
75	5		1135.5	164.5
75	6		1135.5	201.5
77	6		1139	201.5
77	6		1139	201.5
77	6		1139	201.5
78	6		1141	201.5
79	6		1143	201.5
79	6		1143	201.5
81	6		1145.5	201.5
81	6		1145.5	201.5
82	6		1148.5	201.5
82	6		1148.5	201.5
82	6		1148.5	201.5
86	6		1151	201.5
87	6		1152.5	201.5
87	6		1152.5	201.5
89	6		1154.5	201.5
89	6		1154.5	201.5
90	6		1157	201.5
90	6		1157	201.5
90	6		1157	201.5
91	6		1159.5	201.5
92	6		1162.5	201.5
92	6		1162.5	201.5
92	6		1162.5	201.5
92	6		1162.5	201.5
93	6		1166	201.5
93	6		1166	201.5
95	6		1168	201.5
96	6		1169.5	201.5
97	6		1172	201.5
97	6		1172	201.5
97	6		1172	201.5
98	6		1175.5	201.5
98	6		1175.5	201.5
98	6		1175.5	201.5
98	7		1175.5	234
99	7		1178	234
100	7		1179.5	234
100	7		1179.5	234
101	7		1181	234
102	7		1182.5	234
102	7		1182.5	234
103	7		1184.5	234
103	7		1184.5	234
105	7		1186	234
106	7		1187.5	234
106	7		1187.5	234
107	7		1189	234
109	7		1191	234
110	7		1192.5	234
110	7		1192.5	234
111	7		1194	234
113	7		1195.5	234
113	7		1195.5	234
116	7		1197.5	234
116	7		1197.5	234
117	7		1199	234
118	7		1200	234
120	8		1201.5	261.5
120	8		1201.5	261.5
122	8		1203	261.5
126	8		1204.5	261.5
126	8		1204.5	261.5
127	8		1206	261.5
128	8		1208	261.5
128	8		1208	261.5
128	8		1208	261.5
130	8		1210	261.5
132	8		1211	261.5
134	8		1212	261.5
135	8		1213	261.5
136	8		1214	261.5
138	8		1215	261.5
139	8		1216	261.5
140	8		1217	261.5
141	8		1218.5	261.5
141	8		1218.5	261.5
144	8		1220	261.5
145	8		1222	261.5
145	8		1222	261.5
145	8		1222	261.5
148	8		1224	261.5
149	8		1225.5	261.5
149	8		1225.5	261.5
150	8		1227	261.5
152	8		1228.5	261.5
152	9		1228.5	291
153	9		1230	291
154	9		1231.5	291
154	9		1231.5	291
155	9		1234.5	291
155	9		1234.5	291
155	9		1234.5	291
155	9		1234.5	291
156	9		1237	291
157	9		1238.5	291
157	9		1238.5	291
160	9		1240	291
161	9		1241	291
162	9		1242	291
163	9		1243	291
164	9		1244	291
166	9		1245	291
167	9		1246	291
168	9		1247.5	291
168	9		1247.5	291
169	9		1249	291
170	9		1250	291
171	9		1251.5	291
171	9		1251.5	291
174	9		1253	291
175	9		1255.5	291
175	9		1255.5	291
175	9		1255.5	291
175	9		1255.5	291
176	9		1258.5	291
176	9		1258.5	291
178	10		1260.5	318.5
178	10		1260.5	318.5
179	10		1262.5	318.5
179	10		1262.5	318.5
180	10		1264.5	318.5
180	10		1264.5	318.5
181	10		1266	318.5
182	10		1268	318.5
182	10		1268	318.5
182	10		1268	318.5
183	10		1270	318.5
184	10		1272	318.5
184	10		1272	318.5
184	10		1272	318.5
187	10		1275	318.5
187	10		1275	318.5
187	10		1275	318.5
189	10		1277	318.5
191	10		1279.5	318.5
191	10		1279.5	318.5
191	10		1279.5	318.5
191	10		1279.5	318.5
192	11		1282	346
193	11		1283	346
195	11		1284.5	346
195	11		1284.5	346
196	11		1286	346
197	11		1287.5	346
197	11		1287.5	346
199	11		1289	346
201	11		1290.5	346
201	11		1290.5	346
203	11		1292	346
204	11		1293.5	346
204	11		1293.5	346
205	11		1295.5	346
205	11		1295.5	346
206	11		1298.5	346
206	11		1298.5	346
206	11		1298.5	346
206	11		1298.5	346
210	11		1301.5	346
210	11		1301.5	346
211	11		1303.5	346
211	11		1303.5	346
213	11		1305	346
214	11		1306	346
216	11		1307	346
217	11		1308	346
218	11		1309	346
219	11		1310	346
221	11		1311.5	346
221	12		1311.5	375.5
223	12		1314	375.5
223	12		1314	375.5
223	12		1314	375.5
227	12		1316	375.5
229	12		1317	375.5
231	12		1318	375.5
232	12		1319	375.5
235	12		1320	375.5
236	12		1321.5	375.5
236	12		1321.5	375.5
237	12		1323	375.5
240	12		1324.5	375.5
240	12		1324.5	375.5
241	12		1326	375.5
242	12		1327.5	375.5
242	12		1327.5	375.5
245	12		1329	375.5
246	12		1330	375.5
247	12		1331.5	375.5
247	12		1331.5	375.5
248	12		1333	375.5
252	12		1334	375.5
255	12		1335	375.5
256	12		1336	375.5
257	12		1337	375.5
259	12		1338	375.5
260	12		1339	375.5
265	13		1340	406
266	13		1341.5	406
266	13		1341.5	406
271	13		1343	406
272	13		1344	406
273	13		1345	406
279	13		1346	406
281	13		1347	406
283	13		1348.5	406
283	13		1348.5	406
285	13		1350	406
289	13		1351	406
290	13		1352	406
291	13		1353.5	406
291	13		1353.5	406
297	13		1355.5	406
297	13		1355.5	406
299	13		1357	406
300	13		1358	406
302	13		1359	406
306	13		1360	406
313	13		1361	406
319	13		1362	406
321	13		1363	406
323	13		1364	406
327	13		1365.5	406
327	13		1365.5	406
338	13		1367	406
341	13		1368	406
344	13		1369	406
345	14		1370	436.5
349	14		1371	436.5
363	14		1372	436.5
367	14		1373	436.5
391	14		1374	436.5
400	14		1375	436.5
411	14		1376	436.5
416	14		1377	436.5
417	14		1378	436.5
418	14		1379.5	436.5
418	14		1379.5	436.5
428	14		1381	436.5
439	14		1382	436.5
442	14		1383	436.5
443	14		1384	436.5
456	14		1385	436.5
459	14		1386	436.5
467	14		1387	436.5
475	14		1388	436.5
481	14		1389	436.5
483	14		1390	436.5
484	14		1391	436.5
500	14		1392	436.5
501	14		1393	436.5
503	14		1394	436.5
509	14		1395	436.5
514	15		1396	465
527	15		1397	465
538	15		1398	465
546	15		1399	465
547	15		1400	465
550	15		1401	465
561	15		1402	465
588	15		1403	465
631	15		1404	465
734	15		1405	465
804	15		1406	465
927	15		1407	465
930	15		1408	465
1389	15		1409	465
1453	15		1410	465
	15			465
	15			465
	15			465
	15			465
	15			465
	15			465
	15			465
	15			465
	15			465
	15			465
	15			465
	15			465
	16			492.5
	16			492.5
	16			492.5
	16			492.5
	16			492.5
	16			492.5
	16			492.5
	16			492.5
	16			492.5
	16			492.5
	16			492.5
	16			492.5
	16			492.5
	16			492.5
	16			492.5
	16			492.5
	16			492.5
	16			492.5
	16			492.5
	16			492.5
	16			492.5
	16			492.5
	16			492.5
	17			514.5
	17			514.5
	17			514.5
	17			514.5
	17			514.5
	17			514.5
	17			514.5
	17			514.5
	17			514.5
	17			514.5
	17			514.5
	17			514.5
	17			514.5
	17			514.5
	17			514.5
	18			534.5
	18			534.5
	18			534.5
	18			534.5
	18			534.5
	18			534.5
	18			534.5
	18			534.5
	18			534.5
	18			534.5
	18			534.5
	18			534.5
	18			534.5
	18			534.5
	18			534.5
	18			534.5
	18			534.5
	18			534.5
	18			534.5
	18			534.5
	19			556
	19			556
	19			556
	19			556
	19			556
	19			556
	19			556
	19			556
	19			556
	19			556
	19			556
	19			556
	19			556
	19			556
	19			556
	19			556
	19			556
	19			556
	20			583.5
	20			583.5
	20			583.5
	20			583.5
	20			583.5
	20			583.5
	20			583.5
	20			583.5
	20			583.5
	20			583.5
	20			583.5
	20			583.5
	20			583.5
	20			583.5
	20			583.5
	20			583.5
	20			583.5
	20			583.5
	20			583.5
	20			583.5
	20			583.5
	20			583.5
	20			583.5
	20			583.5
	20			583.5
	20			583.5
	20			583.5
	20			583.5
	20			583.5
	20			583.5
	21			610
	21			610
	21			610
	21			610
	21			610
	21			610
	21			610
	21			610
	21			610
	21			610
	21			610
	21			610
	21			610
	21			610
	21			610
	21			610
	21			610
	22			634.5
	22			634.5
	22			634.5
	22			634.5
	22			634.5
	22			634.5
	22			634.5
	22			634.5
	22			634.5
	22			634.5
	22			634.5
	22			634.5
	22			634.5
	22			634.5
	22			634.5
	22			634.5
	22			634.5
	22			634.5
	22			634.5
	22			634.5
	22			634.5
	22			634.5
	22			634.5
	22			634.5
	22			634.5
	22			634.5
	22			634.5
	22			634.5
	22			634.5
	23			657.5
	23			657.5
	23			657.5
	23			657.5
	23			657.5
	23			657.5
	23			657.5
	23			657.5
	23			657.5
	23			657.5
	23			657.5
	23			657.5
	23			657.5
	23			657.5
	24			676.5
	24			676.5
	24			676.5
	24			676.5
	24			676.5
	24			676.5
	24			676.5
	24			676.5
	24			676.5
	24			676.5
	24			676.5
	24			676.5
	24			676.5
	24			676.5
	24			676.5
	24			676.5
	24			676.5
	24			676.5
	24			676.5
	24			676.5
	25			697.5
	25			697.5
	25			697.5
	25			697.5
	25			697.5
	25			697.5
	25			697.5
	25			697.5
	25			697.5
	25			697.5
	25			697.5
	25			697.5
	25			697.5
	25			697.5
	25			697.5
	25			697.5
	25			697.5
	26			719.5
	26			719.5
	26			719.5
	26			719.5
	26			719.5
	26			719.5
	26			719.5
	26			719.5
	26			719.5
	26			719.5
	26			719.5
	26			719.5
	26			719.5
	26			719.5
	26			719.5
	26			719.5
	26			719.5
	26			719.5
	26			719.5
	26			719.5
	26			719.5
	26			719.5
	27			739
	27			739
	27			739
	27			739
	27			739
	27			739
	27			739
	27			739
	27			739
	27			739
	27			739
	28			760.5
	28			760.5
	28			760.5
	28			760.5
	28			760.5
	28			760.5
	28			760.5
	28			760.5
	28			760.5
	28			760.5
	28			760.5
	28			760.5
	28			760.5
	28			760.5
	28			760.5
	28			760.5
	28			760.5
	28			760.5
	28			760.5
	28			760.5
	28			760.5
	28			760.5
	28			760.5
	29			783
	29			783
	29			783
	29			783
	29			783
	29			783
	29			783
	29			783
	29			783
	29			783
	29			783
	29			783
	29			783
	29			783
	30			798.5
	30			798.5
	30			798.5
	30			798.5
	30			798.5
	30			798.5
	30			798.5
	30			798.5
	30			798.5
	30			798.5
	30			798.5
	31			816
	31			816
	31			816
	31			816
	31			816
	31			816
	31			816
	31			816
	31			816
	31			816
	31			816
	31			816
	31			816
	31			816
	31			816
	31			816
	31			816
	31			816
	32			833
	32			833
	32			833
	32			833
	32			833
	32			833
	32			833
	32			833
	32			833
	33			847
	33			847
	33			847
	33			847
	33			847
	33			847
	33			847
	33			847
	33			847
	33			847
	33			847
	33			847
	33			847
	33			847
	33			847
	34			861
	34			861
	34			861
	34			861
	34			861
	34			861
	34			861
	34			861
	34			861
	34			861
	34			861
	34			861
	34			861
	35			876.5
	35			876.5
	35			876.5
	35			876.5
	35			876.5
	35			876.5
	35			876.5
	35			876.5
	35			876.5
	35			876.5
	35			876.5
	35			876.5
	35			876.5
	35			876.5
	35			876.5
	35			876.5
	35			876.5
	36			890
	36			890
	36			890
	36			890
	36			890
	36			890
	37			901.5
	37			901.5
	37			901.5
	37			901.5
	37			901.5
	37			901.5
	37			901.5
	37			901.5
	37			901.5
	37			901.5
	37			901.5
	38			913
	38			913
	38			913
	38			913
	38			913
	38			913
	38			913
	38			913
	39			921.5
	39			921.5
	39			921.5
	39			921.5
	39			921.5
	39			921.5
	40			930.5
	40			930.5
	40			930.5
	40			930.5
	40			930.5
	40			930.5
	40			930.5
	40			930.5
	41			941.5
	41			941.5
	41			941.5
	41			941.5
	41			941.5
	41			941.5
	41			941.5
	41			941.5
	41			941.5
	42			956.5
	42			956.5
	42			956.5
	42			956.5
	42			956.5
	42			956.5
	42			956.5
	42			956.5
	42			956.5
	42			956.5
	42			956.5
	42			956.5
	42			956.5
	42			956.5
	42			956.5
	43			968.5
	43			968.5
	43			968.5
	43			968.5
	43			968.5
	43			968.5
	44			976
	44			976
	44			976
	44			976
	44			976
	45			988
	45			988
	45			988
	45			988
	45			988
	45			988
	45			988
	45			988
	45			988
	45			988
	46			997.5
	47			1003.5
	47			1003.5
	47			1003.5
	47			1003.5
	47			1003.5
	47			1003.5
	47			1003.5
	48			1009.5
	48			1009.5
	48			1009.5
	49			1013.5
	50			1020
	50			1020
	50			1020
	50			1020
	50			1020
	50			1020
	50			1020
	51			1027.5
	51			1027.5
	51			1027.5
	51			1027.5
	52			1037
	52			1037
	52			1037
	52			1037
	52			1037
	52			1037
	52			1037
	52			1037
	52			1037
	52			1037
	52			1037
	52			1037
	53			1046
	53			1046
	53			1046
	53			1046
	54			1050.5
	54			1050.5
	54			1050.5
	55			1054.5
	55			1054.5
	56			1058.5
	56			1058.5
	56			1058.5
	57			1065
	57			1065
	57			1065
	57			1065
	57			1065
	58			1072.5
	58			1072.5
	58			1072.5
	58			1072.5
	58			1072.5
	59			1079.5
	59			1079.5
	59			1079.5
	59			1079.5
	59			1079.5
	59			1079.5
	60			1087
	60			1087
	60			1087
	60			1087
	60			1087
	60			1087
	61			1091
	62			1095
	62			1095
	63			1100.5
	63			1100.5
	64			1104.5
	64			1104.5
	65			1108
	65			1108
	66			1111.5
	66			1111.5
	67			1114.5
	68			1116.5
	68			1116.5
	69			1119
	71			1125
	72			1128.5
	74			1134
	76			1137
	79			1143
	82			1148.5
	91			1159.5
	93			1166
	96			1169.5
	108			1190

## Sheet: Hairpin Coordinates
Hairpin Number	5' end MALAT1 genomic coordinates	3' end MALAT1 genomic coordinates	5' end MALAT1 transcript coordinates	3' end MALAT1 transcript coordinates	Loss of at least 50% of base pairs in K562-MALAT1?	Affected in HeLa-MALAT1?	Is this found in primates?	Is this found in mammals?	Is this found in vertebrates?
H1	65497772	65497791	11	30			Yes	No	No
H2	65497795	65497810	34	49			Yes	No	No
H3	65497811	65497841	50	80			Yes	No	No
H4	65497843	65497904	82	143			Yes	No	No
H5	65497918	65497934	157	173			Yes	No	No
H6	65497960	65497972	199	211			Yes	No	No
H7	65497973	65497996	212	235			Yes	No	No
H8	65497997	65498014	236	253			Yes	No	No
H9	65498017	65498124	256	363			Yes	No	No
H10	65498026	65498050	265	289			Yes	No	No
H11	65498055	65498090	294	329			Yes	No	No
H12	65498098	65498106	337	345			Yes	No	No
H13	65498129	65498164	368	403			Yes	No	No
H14	65498168	65498214	407	453			Yes	No	No
H15	65498216	65498245	455	484			Yes	No	No
H16	65498254	65498336	493	575			Yes	No	No
H17	65498337	65498366	576	605			Yes	No	No
H18	65498369	65498379	608	618			Yes	No	No
H19	65498381	65498427	620	666			Yes	No	No
H20	65498432	65498469	671	708			Yes	No	No
H21	65498474	65498542	713	781			Yes	No	No
H22	65498543	65498559	782	798			Yes	No	No
H23	65498572	65498599	811	838			Yes	No	No
H24	65498604	65498622	843	861			Yes	No	No
H25	65498623	65498652	862	891			Yes	No	No
H26	65498655	65498687	894	926			Yes	No	No
H27	65498692	65498768	931	1007			Yes	Yes	No
H28	65498784	65498802	1023	1041			Yes	Yes	No
H29	65498812	65498833	1051	1072			Yes	Yes	No
H30	65498835	65498867	1074	1106			Yes	Yes	No
H31	65498868	65498894	1107	1133			Yes	Yes	No
H32	65498900	65498953	1139	1192			Yes	Yes	No
H33	65498968	65499037	1207	1276			Yes	Yes	No
H34	65499046-65499065	65505987-65506008	1285-1304	8226-8247	Yes	No	Yes	Yes	No
H35	65499074	65499088	1313	1327	Yes	No	Yes	Yes	No
H36	65499089	65499108	1328	1347	No	Yes	Yes	Yes	No
H37	65499115	65499147	1354	1386	Yes	Yes	Yes	Yes	No
H38	65499164	65499261	1403	1500	Yes	No	Yes	No	No
H39	65499178	65499193	1417	1432	No	No	Yes	No	No
H40	65499194	65499209	1433	1448	Yes	No	Yes	No	No
H41	65499211	65499230	1450	1469	Yes	No	Yes	No	No
H42	65499263	65499327	1502	1566	No	No	Yes	Yes	No
H43	65499374	65499400	1613	1639	No	No	Yes	Yes	No
H44	65499404	65499484	1643	1723	Yes	No	Yes	Yes	No
H45	65499485	65499503	1724	1742	Yes	No	Yes	Yes	No
H46	65499510	65499528	1749	1767	Yes	No	Yes	Yes	No
H47	65499536	65499559	1775	1798	No	No	Yes	Yes	No
H48	65499568	65499585	1807	1824	Yes	No	Yes	Yes	No
H49	65499610	65499636	1849	1875	Yes	Yes	Yes	Yes	No
H50	65499737	65499753	1976	1992	No	No	Yes	Yes	No
H51	65499765	65499777	2004	2016	No	No	Yes	Yes	No
H52	65499814	65499838	2053	2077	Yes	No	Yes	Yes	No
H53	65499856	65499893	2095	2132	Yes	No	Yes	Yes	No
H54	65499897-65499910	65500823-65500836	2136-2149	3062-3075	Yes	No	Yes	Yes	No
H55	65499914	65499936	2153	2175	Yes	No	Yes	No	No
H56	65499960	65499970	2199	2209	No	No	Yes	No	No
H57	65500001	65500013	2240	2252	No	No	Yes	No	No
H58	65500025	65500086	2264	2325	No	Yes	Yes	No	No
H59	65500102	65500145	2341	2384	No	Yes	Yes	No	No
H60	65500168	65500188	2407	2427	No	Yes	Yes	Yes	No
H61	65500195	65500221	2434	2460	Yes	Yes	Yes	Yes	No
H62	65500225	65500242	2464	2481	Yes	No	Yes	Yes	No
H63	65500270	65500298	2509	2537	Yes	No	Yes	Yes	No
H64	65500304	65500359	2543	2598	Yes	No	Yes	Yes	No
H65	65500365	65500399	2604	2638	No	No	Yes	Yes	No
H66	65500413	65500429	2652	2668	Yes	Yes	Yes	Yes	No
H67	65500445	65500464	2684	2703	Yes	Yes	Yes	Yes	No
H68	65500465	65500476	2704	2715	Yes	No	Yes	Yes	No
H69	65500479	65500510	2718	2749	Yes	No	Yes	Yes	No
H70	65500532	65500560	2771	2799	Yes	No	Yes	Yes	No
H71	65500575	65500640	2814	2879	Yes	No	Yes	Yes	No
H72	65500592	65500605	2831	2844	No	No	Yes	Yes	No
H73	65500606	65500619	2845	2858	Yes	No	Yes	Yes	No
H74	65500661	65500693	2900	2932	No	No	Yes	Yes	No
H75	65500695	65500729	2934	2968	No	No	Yes	Yes	No
H76	65500734	65500766	2973	3005	No	No	Yes	Yes	No
H77	65500771	65500803	3010	3042	Yes	No	Yes	Yes	No
H78	65500806	65500818	3045	3057	No	No	Yes	Yes	No
H79	65500859	65500931	3098	3170	Yes	No	Yes	Yes	No
H80	65500944	65500985	3183	3224	Yes	Yes	Yes	Yes	No
H81	65500997	65501031	3236	3270	Yes	Yes	Yes	Yes	No
H82	65501058	65501128	3297	3367	Yes	No	Yes	Yes	No
H83	65501132	65501148	3371	3387	Yes	No	Yes	Yes	No
H84	65501149	65501251	3388	3490	No	No	Yes	Yes	No
H85	65501164	65501189	3403	3428	Yes	No	Yes	Yes	No
H86	65501199	65501223	3438	3462	Yes	No	Yes	Yes	No
H87	65501254	65501326	3493	3565	Yes	Yes	Yes	Yes	No
H88	65501351	65501366	3590	3605	Yes	No	Yes	Yes	No
H89	65501369	65501382	3608	3621	Yes	No	Yes	Yes	No
H90	65501390	65501412	3629	3651	Yes	No	Yes	Yes	No
H91	65501420	65501434	3659	3673	No	No	Yes	Yes	No
H92	65501457-65501471	65501891-65501905	3696-3710	4130-4144	No	No	Yes	Yes	No
H93	65501478	65501489	3717	3728	Yes	No	Yes	Yes	No
H94	65501492	65501544	3731	3783	Yes	No	Yes	Yes	No
H95	65501507	65501520	3746	3759	Yes	No	Yes	Yes	No
H96	65501560	65501578	3799	3817	Yes	Yes	Yes	Yes	No
H97	65501590	65501609	3829	3848	No	Yes	Yes	Yes	No
H98	65501625	65501663	3864	3902	Yes	No	Yes	Yes	No
H99	65501667	65501706	3906	3945	Yes	No	Yes	Yes	No
H100	65501718	65501731	3957	3970	Yes	No	Yes	Yes	No
H101	65501732	65501794	3971	4033	Yes	Yes	Yes	Yes	No
H102	65501754	65501771	3993	4010	Yes	Yes	Yes	Yes	No
H103	65501795	65501823	4034	4062	Yes	Yes	Yes	Yes	No
H104	65501852	65501882	4091	4121	Yes	No	Yes	Yes	No
H105	65501931-65501942	65504231-65504242	4170-4181	6470-6481	Yes	Yes	Yes	Yes	No
H106	65501970	65501998	4209	4237	Yes	No	Yes	Yes	No
H107	65502014	65502188	4253	4427	No	No	Yes	No	No
H108	65502028	65502070	4267	4309		No	Yes	No	No
H109	65502078	65502094	4317	4333		No	Yes	No	No
H110	65502099	65502126	4338	4365		No	Yes	No	No
H111	65502127	65502137	4366	4376		No	Yes	No	No
H112	65502140	65502176	4379	4415		No	Yes	No	No
H113	65502189-65502195	65503459-65503465	4428-4434	5698-5704		Yes	Yes	Yes	No
H114	65502217	65502268	4456	4507		No	Yes	Yes	No
H115	65502270	65502338	4509	4577		No	Yes	Yes	Yes
H116	65502350	65502364	4589	4603		No	Yes	Yes	Yes
H117	65502365	65502399	4604	4638		No	Yes	Yes	Yes
H118	65502402	65502426	4641	4665		No	Yes	Yes	Yes
H119	65502442	65502457	4681	4696		No	Yes	Yes	No
H120	65502468	65502507	4707	4746		No	Yes	Yes	No
H121	65502508	65502551	4747	4790		No	Yes	Yes	No
H122	65502565	65502577	4804	4816		No	Yes	Yes	No
H123	65502587	65502675	4826	4914		Yes	Yes	Yes	No
H124	65502676	65502712	4915	4951		No	Yes	Yes	Yes
H125	65502713	65502852	4952	5091		Yes	Yes	Yes	Yes
H126	65502766	65502790	5005	5029		Yes	Yes	Yes	Yes
H127	65502829	65502844	5068	5083		Yes	Yes	Yes	Yes
H128	65502859	65503045	5098	5284		Yes	Yes	Yes	Yes
H129	65502893	65502925	5132	5164		Yes	Yes	Yes	Yes
H130	65502937	65502958	5176	5197		No	Yes	Yes	Yes
H131	65502964	65502981	5203	5220		No	Yes	Yes	Yes
H132	65503004	65503019	5243	5258		No	Yes	Yes	Yes
H133	65503066	65503078	5305	5317		No	Yes	Yes	No
H134	65503088	65503182	5327	5421		Yes	Yes	Yes	Yes
H135	65503193	65503205	5432	5444		No	Yes	Yes	Yes
H136	65503230	65503254	5469	5493		Yes	Yes	Yes	Yes
H137	65503290	65503309	5529	5548		Yes	Yes	Yes	Yes
H138	65503312	65503339	5551	5578		Yes	Yes	Yes	Yes
H139	65503351	65503365	5590	5604		No	Yes	Yes	No
H140	65503369	65503404	5608	5643		No	Yes	Yes	No
H141	65503433	65503452	5672	5691		Yes	Yes	Yes	No
H142	65503466	65503479	5705	5718		Yes	Yes	Yes	No
H143	65503502	65503537	5741	5776		No	Yes	Yes	No
H144	65503551	65503574	5790	5813		No	Yes	Yes	Yes
H145	65503603	65503621	5842	5860	No	No	Yes	Yes	Yes
H146	65503624	65503657	5863	5896	Yes	No	Yes	Yes	Yes
H147	65503685	65503748	5924	5987	Yes	No	Yes	Yes	Yes
H148	65503707	65503723	5946	5962	Yes	No	Yes	Yes	Yes
H149	65503764	65503774	6003	6013	No	No	Yes	Yes	Yes
H150	65503802	65503823	6041	6062	Yes	No	Yes	Yes	No
H151	65503832-65503838	65504189-65504195	6071-6077	6428-6434	Yes	No	Yes	Yes	Yes
H152	65503850	65503861	6089	6100	No	No	Yes	Yes	No
H153	65503863	65503915	6102	6154	Yes	No	Yes	Yes	Yes
H154	65503924	65503949	6163	6188	Yes	No	Yes	Yes	Yes
H155	65503959	65503983	6198	6222	Yes	No	Yes	Yes	No
H156	65504002	65504036	6241	6275	Yes	No	Yes	Yes	Yes
H157	65504054	65504078	6293	6317	Yes	No	Yes	Yes	Yes
H158	65504087	65504148	6326	6387	No	No	Yes	Yes	Yes
H159	65504170	65504187	6409	6426	No	No	Yes	Yes	Yes
H160	65504322	65504373	6561	6612	Yes	Yes	Yes	Yes	Yes
H161	65504404	65504477	6643	6716	No	No	Yes	Yes	Yes
H162	65504496	65504518	6735	6757	No	No	Yes	Yes	No
H163	65504520	65504865	6759	7104	Yes	Yes	Yes	Yes	No
H164	65504563	65504613	6802	6852	Yes	No	Yes	Yes	No
H165	65504626	65504796	6865	7035	Yes	Yes	Yes	Yes	No
H166	65504882	65505021	7121	7260	Yes	No	Yes	Yes	No
H167	65504902	65504932	7141	7171	No	No	Yes	Yes	No
H168	65504936	65505001	7175	7240	Yes	No	Yes	Yes	No
H169	65505028	65505053	7267	7292	Yes	No	Yes	Yes	No
H170	65505063-65505076	65505907-65505923	7302-7315	8146-8162	Yes	Yes	Yes	Yes	No
H171	65505086	65505106	7325	7345	No	No	Yes	Yes	No
H172	65505113	65505137	7352	7376	Yes	No	Yes	Yes	No
H173	65505147	65505192	7386	7431	No	No	Yes	Yes	No
H174	65505243-65505255	65505549-65505566	7482-7494	7788-7805	No	Yes	Yes	Yes	No
H175	65505294	65505326	7533	7565	Yes	Yes	Yes	Yes	No
H176	65505327	65505357	7566	7596	Yes	Yes	Yes	Yes	No
H177	65505358	65505366	7597	7605	Yes	No	Yes	Yes	No
H178	65505369	65505452	7608	7691	Yes	Yes	Yes	Yes	No
H179	65505463	65505538	7702	7777	No	No	Yes	Yes	No
H180	65505476	65505510	7715	7749	No	No	Yes	Yes	No
H181	65505516	65505531	7755	7770	No	No	Yes	Yes	No
H182	65505615	65505630	7854	7869	Yes	No	Yes	Yes	No
H183	65505633	65505651	7872	7890	No	No	Yes	Yes	No
H184	65505659	65505701	7898	7940	No	No	Yes	Yes	No
H185	65505708	65505749	7947	7988	No	Yes	Yes	Yes	No
H186	65505754	65505855	7993	8094	Yes	Yes	Yes	Yes	Yes
H187	65505857	65505892	8096	8131	Yes	No	Yes	Yes	Yes
H188	65505947	65505956	8186	8195	Yes	Yes	Yes	Yes	Yes
H189	65505967	65505979	8206	8218	No	No	Yes	Yes	Yes
H190	65506024	65506088	8263	8327	No	No	Yes	Yes	Yes
H191	65506117	65506173	8356	8412	No	No	Yes	Yes	Yes
H192	65506124	65506134	8363	8373	No	No	Yes	Yes	Yes
H193	65506136	65506148	8375	8387	No	No	Yes	Yes	Yes
H194	65506150	65506166	8389	8405	No	No	Yes	Yes	Yes
							194	153	42
PK1	65500124-65500129	65500251-65500256	2363-2368	2490-2495		No	Yes	Yes	No
PK2	65500650-65500655	65500670-65500676	2889-2894	2909-2915		No	Yes	Yes	No
PK3	65500932-65500943	65501772-65501787	3171-3182	4011-4026		Yes	Yes	Yes	No
PK4	65501906-65501917	65501948-65501960	4145-4156	4187-4199		No	Yes	Yes	No
PK5	65502003-65502005	65502199-65502201	4242-4244	4438-4440		No	Yes	Yes	No
PK6	65502643-65502657	65503537-65503546	4882-4896	5776-5785		No	Yes	Yes	Yes
PK7	65502794-65502824	65504374-65504402	5033-5063	6613-6641		Yes	Yes	Yes	Yes
PK8	65504158-65504164	65504258-65504264	6397-6403	6497-6503		No	Yes	Yes	Yes
PK9	65504710-65504719	65504803-65504810	6949-6958	7042-7049		Yes	Yes	Yes	No
PK10	65505177-65505182	65505213-65505219	7416-7421	7452-7458		Yes	Yes	Yes	No
PK11	65505193-65505207	65505259-65505278	7432-7446	7498-7517		Yes	Yes	Yes	No
PK12	65505607-65505614	65505672-65505681	7846-7853	7911-7920		No	Yes	Yes	No
PK13	65505684	65505696	7923	7935		No	Yes	Yes	No
	*Highlighted hairpins and pseudoknots were originally derived by McCown et al. using PARIS data.

## Sheet: Structured Loops
Identity of Structured Loop	Helix Location	Which models is this feature altered?
UAA-GAN	H38	HeLa
UAA-GAN	H42	K562, HeLa
Loop E	H44	HeLa
GNRA	H53	K562, HeLa
Kink Turn	H55	HeLa
UAA-GAN	H58	K562
U turn	H60	K562
UAA-GAN	H61	K562
UAA-GAN	H106	K562, HeLa
ANYA	H106	HeLa
UAA-GAN	H115	K562, HeLa
UAA-GAN	H136	K562
U turn	H136	K562
U turn	H176	K562, HeLa

## Sheet: miRNAs
miRNA Name	chromosome	Hg38 Start Coordinate	Hg38 End Coordinate	MALAT1 Start Coordinate	MALAT1 End Coordinate	Verified? (Y/N)	References (PMID)	Cell type (HeLa, K562?)	Seed binding site loses structure in K562-MALAT1	Binding site disrupted in HeLa-MALAT1
hsa-miR-140-5p	chr11	65497978	65497998	217	237	Y	30863103, 31935634, 31342266		No	No
hsa-miR-556-5p	chr11	65498058	65498080	297	319	N			No	No
hsa-miR-6509-5p	chr11	65498066	65498086	305	325	N			No	No
hsa-miR-330-5p	chr11	65498119	65498141	358	380	N			No	No
hsa-miR-326	chr11	65498120	65498141	359	380	N			No	No
hsa-miR-5691	chr11	65498121	65498143	360	382	N			No	No
hsa-miR-6805-3p	chr11	65498121	65498143	360	382	N			No	No
hsa-miR-329-3p	chr11	65498144	65498165	383	404	N			No	No
hsa-miR-362-3p	chr11	65498146	65498165	385	404	Y	32663095		No	No
hsa-miR-769-5p	chr11	65498169	65498189	408	428	N			No	No
hsa-miR-1252-5p	chr11	65498655	65498677	894	916	N			No	No
hsa-miR-6875-5p	chr11	65498686	65498708	925	947	N			No	No
hsa-miR-3126-5p	chr11	65498687	65498708	926	947	N			No	No
hsa-miR-526b-5p	chr11	65498689	65498712	928	951	N			No	No
hsa-miR-6835-3p	chr11	65498706	65498730	945	969	N			No	No
hsa-miR-875-5p	chr11	65498720	65498739	959	978	N			No	No
hsa-miR-494-3p	chr11	65498787	65498804	1026	1043	N			No	No
hsa-miR-21-5p	chr11	65498871	65498894	1110	1133	Y	32521885		No	No
hsa-miR-590-5p	chr11	65498872	65498894	1111	1133	N			No	No
hsa-miR-4739	chr11	65498938	65498962	1177	1201	N			No	No
hsa-miR-3612	chr11	65498939	65498960	1178	1199	N			No	No
hsa-miR-650	chr11	65498940	65498960	1179	1199	N			No	No
hsa-miR-4756-5p	chr11	65498940	65498962	1179	1201	N			No	No
hsa-miR-1321	chr11	65498945	65498962	1184	1201	N			No	No
hsa-miR-3064-5p	chr11	65499043	65499063	1282	1302	Y	31914639		No	No
hsa-miR-6504-5p	chr11	65499045	65499063	1284	1302	N			No	No
hsa-miR-1913	chr11	65499068	65499089	1307	1328	N			No	No
hsa-miR-324-3p	chr11	65499070	65499089	1309	1328	N			No	No
hsa-miR-670-3p	chr11	65499084	65499104	1323	1343	N			No	No
hsa-miR-216b-5p	chr11	65499121	65499143	1360	1382	Y	27524242		No	Yes
hsa-miR-3942-5p	chr11	65499167	65499191	1406	1430	N			No	No
hsa-miR-4703-5p	chr11	65499169	65499191	1408	1430	N			No	No
hsa-miR-670-3p	chr11	65499253	65499272	1492	1511	N			No	No
hsa-miR-760	chr11	65499357	65499377	1596	1616	N			No	No
hsa-miR-205-5p	chr11	65499404	65499425	1643	1664	Y	32754978, 32655805, 32217110		Yes	No
hsa-miR-224-5p	chr11	65499411	65499431	1650	1670	N			No	No
hsa-miR-944	chr11	65499458	65499478	1697	1717	N			No	No
hsa-miR-216b-5p	chr11	65499483	65499504	1722	1743	Y	30982780, 27524242		Yes	No
hsa-miR-876-5p	chr11	65499511	65499536	1750	1775	N			No	No
hsa-miR-3167	chr11	65499515	65499536	1754	1775	N			No	No
hsa-miR-150-5p	chr11	65499597	65499619	1836	1858	Y	31304004, 31695627, 31934174, 32246794, 32315984		Yes	No
hsa-miR-515-5p	chr11	65499620	65499643	1859	1882	N			No	No
hsa-miR-519e-5p	chr11	65499621	65499643	1860	1882	N			No	No
hsa-miR-145-5p	chr11	65499649	65499671	1888	1910	Y	26311052, 31637891, 31081103, 28535533, 29633510, 30285605, 31342266, 30146700, 32138732, 32203053, 30226550, 32720739	HeLa (26311052)	No	Yes
hsa-miR-5195-3p	chr11	65499651	65499671	1890	1910	N			No	No
hsa-miR-942-5p	chr11	65499689	65499710	1928	1949	N			No	No
hsa-miR-576-5p	chr11	65499703	65499725	1942	1964	N			No	No
hsa-miR-384	chr11	65499789	65499806	2028	2045	N			No	No
hsa-miR-493-5p	chr11	65499812	65499832	2051	2071	N			No	No
hsa-miR-323b-3p	chr11	65499910	65499931	2149	2170	N			No	No
hsa-miR-515-5p	chr11	65499911	65499934	2150	2173	N			No	No
hsa-miR-519e-5p	chr11	65499913	65499934	2152	2173	N			No	No
hsa-miR-670-3p	chr11	65499980	65499998	2219	2237	N			No	No
hsa-miR-409-5p	chr11	65499991	65500011	2230	2250	N			No	No
hsa-miR-514b-5p	chr11	65500056	65500077	2295	2316	N			No	No
hsa-miR-513c-5p	chr11	65500057	65500077	2296	2316	N			No	No
hsa-miR-30c-5p	chr11	65500070	65500093	2309	2332	Y	32391974		No	Yes
hsa-miR-30a-5p	chr11	65500072	65500093	2311	2332	Y	30118844, 30278452, 28854438, 32016995		No	Yes
hsa-miR-30d-5p	chr11	65500072	65500093	2311	2332	N			No	No
hsa-miR-30b-5p	chr11	65500072	65500093	2311	2332	Y	30365113		No	Yes
hsa-miR-30e-5p	chr11	65500072	65500093	2311	2332	Y	31926239		No	Yes
hsa-miR-26a-5p	chr11	65500102	65500125	2341	2364	N			No	No
hsa-miR-26b-5p	chr11	65500103	65500125	2342	2364	Y	28433650		No	No
hsa-miR-4465	chr11	65500104	65500125	2343	2364	N			No	No
hsa-miR-1297	chr11	65500110	65500125	2349	2364	Y	28396617		No	No
hsa-miR-552-5p	chr11	65500129	65500149	2368	2388	N			No	No
hsa-miR-3142	chr11	65500221	65500242	2460	2481	N			No	No
hsa-miR-1245b-5p	chr11	65500222	65500242	2461	2481	N			No	No
hsa-miR-3142	chr11	65500223	65500242	2462	2481	N			No	No
hsa-miR-1245b-5p	chr11	65500223	65500242	2462	2481	N			No	No
hsa-miR-23c	chr11	65500248	65500273	2487	2512	N			No	No
hsa-miR-130a-5p	chr11	65500251	65500273	2490	2512	N			No	No
hsa-miR-23a-3p	chr11	65500253	65500273	2492	2512	Y	32801893		Yes	No
hsa-miR-23b-3p	chr11	65500253	65500273	2492	2512	N			No	No
hsa-miR-888-5p	chr11	65500326	65500347	2565	2586	N			No	No
hsa-miR-3146	chr11	65500352	65500380	2591	2619	N			No	No
hsa-miR-155-5p	chr11	65500362	65500382	2601	2621	Y	30362213, 30314869, 31909418, 27904771, 32840181		No	No
hsa-miR-384	chr11	65500411	65500434	2650	2673	N			No	No
hsa-miR-200a-3p	chr11	65500444	65500468	2683	2707	Y	31347327		Yes	Yes
hsa-miR-141-3p	chr11	65500445	65500468	2684	2707	Y	32067273		Yes	Yes
hsa-miR-197-3p	chr11	65500497	65500518	2736	2757	Y	30841025		No	No
hsa-miR-378c	chr11	65500513	65500537	2752	2776	N			No	No
hsa-miR-378a-3p	chr11	65500516	65500537	2755	2776	N			No	No
hsa-miR-422a	chr11	65500516	65500537	2755	2776	N			No	No
hsa-miR-3690	chr11	65500516	65500538	2755	2777	N			No	No
hsa-miR-378i	chr11	65500517	65500537	2756	2776	N			No	No
hsa-miR-378d	chr11	65500518	65500537	2757	2776	N			No	No
hsa-miR-378f	chr11	65500518	65500537	2757	2776	N			No	No
hsa-miR-378h	chr11	65500518	65500537	2757	2776	N			No	No
hsa-miR-378b	chr11	65500519	65500537	2758	2776	N			No	No
hsa-miR-378e	chr11	65500519	65500537	2758	2776	N			No	No
hsa-miR-149-5p	chr11	65500522	65500544	2761	2783	Y	31498515		Yes	No
hsa-miR-384	chr11	65500552	65500570	2791	2809	N			No	No
hsa-miR-197-3p	chr11	65500580	65500601	2819	2840	Y	30841025		No	No
hsa-miR-384	chr11	65500591	65500610	2830	2849	Y	32196610		Yes	No
hsa-miR-92a-3p	chr11	65500618	65500639	2857	2878	Y	32384281		Yes	No
hsa-miR-363-3p	chr11	65500618	65500639	2857	2878	Y	27420766		Yes	No
hsa-miR-367-3p	chr11	65500618	65500639	2857	2878	N			No	No
hsa-miR-92b-3p	chr11	65500618	65500639	2857	2878	N			No	No
hsa-miR-25-3p	chr11	65500619	65500639	2858	2878	Y	27584791		Yes	No
hsa-miR-32-5p	chr11	65500619	65500639	2858	2878	N			No	No
hsa-miR-205-5p	chr11	65500633	65500652	2872	2891	Y	29511451, 32754978, 32217110		No	No
hsa-miR-6746-3p	chr11	65500643	65500664	2882	2903	N			No	No
hsa-miR-3605-3p	chr11	65500663	65500685	2902	2924	N			No	No
hsa-miR-96-5p	chr11	65500718	65500740	2957	2979	Y	30970520		No	No
hsa-miR-1271-5p	chr11	65500718	65500740	2957	2979	Y	31953613		No	No
hsa-miR-212-5p	chr11	65500718	65500742	2957	2981	N			No	No
hsa-miR-2681-5p	chr11	65500749	65500770	2988	3009	N			No	No
hsa-miR-409-5p	chr11	65500798	65500821	3037	3060	N			No	No
hsa-miR-204-5p	chr11	65500853	65500874	3092	3113	Y	28522163, 28720061, 28059437, 31042084, 28675122, 27294002		Yes	No
hsa-miR-188-5p	chr11	65500854	65500875	3093	3114	N			No	No
hsa-miR-6866-3p	chr11	65500854	65500875	3093	3114	N			No	No
hsa-miR-211-5p	chr11	65500855	65500874	3094	3113	Y	29874124		Yes	No
hsa-miR-346	chr11	65500947	65500969	3186	3208	Y	31494280		Yes	No
hsa-miR-670-3p	chr11	65501017	65501037	3256	3276	N			No	No
hsa-miR-664b-3p	chr11	65501026	65501047	3265	3286	N			No	No
hsa-miR-579-3p	chr11	65501027	65501047	3266	3286	N			No	No
hsa-miR-1323	chr11	65501110	65501131	3349	3370	N			No	No
hsa-miR-548o-3p	chr11	65501111	65501131	3350	3370	N			No	No
hsa-miR-506-5p	chr11	65501145	65501168	3384	3407	N			No	No
hsa-miR-200c-3p	chr11	65501205	65501227	3444	3466	Y	29116025, 27693631, 30352575, 30145795, 26461224		No	No
hsa-miR-200b-3p	chr11	65501206	65501227	3445	3466	Y	30771618		No	No
hsa-miR-429	chr11	65501206	65501227	3445	3466	Y	30515786, 31933847	HeLa (30515786)	No	No
hsa-miR-651-5p	chr11	65501273	65501296	3512	3535	N			No	No
hsa-miR-579-3p	chr11	65501284	65501306	3523	3545	N			No	No
hsa-miR-664b-3p	chr11	65501285	65501306	3524	3545	N			No	No
hsa-miR-146b-5p	chr11	65501369	65501395	3608	3634	Y	28404923, 31291804		Yes	No
hsa-miR-7153-5p	chr11	65501373	65501395	3612	3634	N			No	No
hsa-miR-146a-5p	chr11	65501374	65501395	3613	3634	Y	31472145, 31291804, 29115409, 29649906, 32435156		Yes	No
hsa-miR-515-5p	chr11	65501407	65501430	3646	3669	N			No	No
hsa-miR-519e-5p	chr11	65501409	65501430	3648	3669	N			No	No
hsa-miR-625-5p	chr11	65501439	65501459	3678	3698	Y	32152961	HeLa	No	No
hsa-miR-4465	chr11	65501496	65501519	3735	3758	N			No	No
hsa-miR-26a-5p	chr11	65501498	65501519	3737	3758	Y	32209115, 31123414, 31143769		Yes	No
hsa-miR-26b-5p	chr11	65501499	65501519	3738	3758	Y	28433650		Yes	No
hsa-miR-1297	chr11	65501503	65501519	3742	3758	N			No	No
hsa-miR-625-3p	chr11	65501582	65501603	3821	3842	N			No	No
hsa-miR-942-5p	chr11	65501608	65501629	3847	3868	N			No	No
hsa-miR-483-3p	chr11	65501612	65501634	3851	3873	N			No	No
hsa-miR-345-3p	chr11	65501647	65501668	3886	3907	N			No	No
hsa-miR-670-5p	chr11	65501648	65501669	3887	3908	N			No	No
hsa-miR-2114-5p	chr11	65501650	65501671	3889	3910	N			No	No
hsa-miR-320a	chr11	65501717	65501738	3956	3977	Y	28977880, 31408432		Yes	No
hsa-miR-320b	chr11	65501717	65501738	3956	3977	Y	30642743		Yes	No
hsa-miR-320c	chr11	65501719	65501738	3958	3977	N			No	No
hsa-miR-4429	chr11	65501719	65501738	3958	3977	N			No	No
hsa-miR-320d	chr11	65501720	65501738	3959	3977	N			No	No
hsa-miR-143-3p	chr11	65501737	65501758	3976	3997	Y	28543721, 32880825, 29693187, 29741283, 32602008		Yes	No
hsa-miR-6088	chr11	65501739	65501758	3978	3997	N			No	No
hsa-miR-4770	chr11	65501741	65501758	3980	3997	N			No	No
hsa-miR-23c	chr11	65501797	65501820	4036	4059	Y	27964927		No	Yes
hsa-miR-23b-3p	chr11	65501798	65501820	4037	4059	Y	29162158		No	Yes
hsa-miR-130a-5p	chr11	65501799	65501820	4038	4059	N			No	No
hsa-miR-23a-3p	chr11	65501800	65501820	4039	4059	Y	31893303		No	Yes
hsa-miR-224-5p	chr11	65501801	65501823	4040	4062	Y	32477065		No	No
hsa-miR-194-5p	chr11	65501862	65501885	4101	4124	Y	31311811, 30334578, 31518341, 32565945		No	No
hsa-miR-499a-5p	chr11	65501947	65501967	4186	4206	Y	30270667		No	No
hsa-miR-499a-5p	chr11	65501960	65501967	4199	4206	N			No	No
hsa-miR-3145-3p	chr11	65501966	65501991	4205	4230	N			No	No
hsa-miR-625-5p	chr11	65502018	65502039	4257	4278	N			No	No
hsa-miR-361-3p	chr11	65502039	65502063	4278	4302	N			No	No
hsa-miR-425-5p	chr11	65502100	65502122	4339	4361	Y	30986552, 31871512		No	No
hsa-miR-144-3p	chr11	65502115	65502135	4354	4374	Y	31227612, 28938647		No	No
hsa-miR-1252-5p	chr11	65502128	65502149	4367	4388	N			No	No
hsa-miR-361-3p	chr11	65502170	65502191	4409	4430	Y	32509100		No	No
hsa-miR-589-5p	chr11	65502250	65502272	4489	4511	N			No	No
hsa-miR-944	chr11	65502285	65502307	4524	4546	N			No	No
hsa-miR-126-5p	chr11	65502287	65502306	4526	4545	Y	32809092		No	No
hsa-miR-3194-3p	chr11	65502311	65502333	4550	4572	N			No	No
hsa-miR-5691	chr11	65502312	65502334	4551	4573	N			No	No
hsa-miR-6805-3p	chr11	65502312	65502334	4551	4573	N			No	No
hsa-miR-188-5p	chr11	65502342	65502364	4581	4603	N			No	No
hsa-miR-6866-3p	chr11	65502343	65502364	4582	4603	N			No	No
hsa-miR-2115-3p	chr11	65502349	65502374	4588	4613	N			No	No
hsa-miR-374c-5p	chr11	65502367	65502390	4606	4629	N			No	No
hsa-miR-655-3p	chr11	65502368	65502390	4607	4629	N			No	No
hsa-miR-369-3p	chr11	65502371	65502391	4610	4630	N			No	No
hsa-miR-3121-3p	chr11	65502387	65502408	4626	4647	N			No	No
hsa-miR-498	chr11	65502555	65502577	4794	4816	N			No	No
hsa-miR-181a-5p	chr11	65502559	65502580	4798	4819	Y	31397203, 31480991, 31353329, 28543721, 28326190		No	No
hsa-miR-181b-5p	chr11	65502559	65502580	4798	4819	Y	31949884		No	No
hsa-miR-181c-5p	chr11	65502559	65502580	4798	4819	Y	31431734		No	No
hsa-miR-181d-5p	chr11	65502559	65502580	4798	4819	N			No	No
hsa-miR-4262	chr11	65502564	65502580	4803	4819	N			No	No
hsa-miR-154-3p	chr11	65502663	65502687	4902	4926	N			No	No
hsa-miR-487a-3p	chr11	65502666	65502687	4905	4926	N			No	No
hsa-miR-708-5p	chr11	65502692	65502714	4931	4953	N			No	No
hsa-miR-3139	chr11	65502692	65502714	4931	4953	N			No	No
hsa-miR-28-5p	chr11	65502693	65502714	4932	4953	N			No	No
hsa-miR-216a-5p	chr11	65502768	65502789	5007	5028	Y	31029709, 28034748		No	No
hsa-miR-199a-3p	chr11	65502778	65502799	5017	5038	Y	31648104		No	No
hsa-miR-199b-3p	chr11	65502778	65502799	5017	5038	Y	29631367		No	No
hsa-miR-3129-5p	chr11	65502779	65502799	5018	5038	N			No	No
hsa-miR-579-3p	chr11	65502822	65502843	5061	5082	N			No	No
hsa-miR-664b-3p	chr11	65502822	65502843	5061	5082	N			No	No
hsa-miR-224-3p	chr11	65502855	65502878	5094	5117	N			No	No
hsa-miR-3140-3p	chr11	65502960	65502980	5199	5219	N			No	No
hsa-miR-142-3p	chr11	65502996	65503017	5235	5256	Y	28346809, 29704494, 30970294, 31168355		No	No
hsa-miR-96-5p	chr11	65503077	65503100	5316	5339	N			No	No
hsa-miR-1271-5p	chr11	65503079	65503100	5318	5339	N			No	No
hsa-miR-494-3p	chr11	65503081	65503106	5320	5345	N			No	No
hsa-miR-370-3p	chr11	65503158	65503179	5397	5418	N			No	No
hsa-miR-6893-3p	chr11	65503158	65503179	5397	5418	N			No	No
hsa-miR-22-3p	chr11	65503163	65503184	5402	5423	Y	32104001, 30591217, 27564100, 30431104, 26364720, 32021298, 29328414, 32129914		No	No
hsa-miR-200c-3p	chr11	65503196	65503219	5435	5458	Y	29116025, 30496821, 27693631, 30352575, 30145795, 26461224		No	Yes
hsa-miR-200b-3p	chr11	65503197	65503219	5436	5458	Y	31313295, 30771618		No	Yes
hsa-miR-429	chr11	65503199	65503219	5438	5458	Y	31185248, 29588438		No	Yes
hsa-miR-3145-3p	chr11	65503249	65503271	5488	5510	N			No	No
hsa-miR-93-5p	chr11	65503263	65503285	5502	5524	N			No	No
hsa-miR-17-5p	chr11	65503264	65503285	5503	5524	Y	31524268, 32319624	HeLa (31524268)	No	Yes
hsa-miR-20a-5p	chr11	65503264	65503285	5503	5524	Y	31552681, 30092350		No	Yes
hsa-miR-106a-5p	chr11	65503264	65503285	5503	5524	N			No	No
hsa-miR-20b-5p	chr11	65503264	65503285	5503	5524	Y	31823095, 31012108, 30716387, 32336590		No	Yes
hsa-miR-526b-3p	chr11	65503264	65503285	5503	5524	N			No	No
hsa-miR-519d-3p	chr11	65503264	65503285	5503	5524	N			No	No
hsa-miR-106b-5p	chr11	65503265	65503285	5504	5524	Y	30797712		No	Yes
hsa-miR-3179	chr11	65503278	65503299	5517	5538	N			No	No
hsa-miR-873-5p	chr11	65503346	65503366	5585	5605	N			No	No
hsa-miR-105-5p	chr11	65503387	65503410	5626	5649	N			No	No
hsa-miR-7853-5p	chr11	65503393	65503410	5632	5649	N			No	No
hsa-miR-944	chr11	65503402	65503425	5641	5664	N			No	No
hsa-miR-506-3p	chr11	65503436	65503456	5675	5695	Y	28031721		No	Yes
hsa-miR-124-3p	chr11	65503438	65503456	5677	5695	Y	30500989, 28857668, 29215698, 26242259, 29073720, 31257528, 28439401, 32342982	HeLa (26242259)	No	Yes
hsa-miR-376b-3p	chr11	65503480	65503507	5719	5746	N			No	No
hsa-miR-376a-3p	chr11	65503487	65503507	5726	5746	N			No	No
hsa-miR-802	chr11	65503523	65503546	5762	5785	N			No	No
hsa-miR-374b-3p	chr11	65503531	65503551	5770	5790	N			No	No
hsa-miR-4428	chr11	65503633	65503654	5872	5893	N			No	No
hsa-miR-141-3p	chr11	65503666	65503691	5905	5930	N			No	No
hsa-miR-200a-3p	chr11	65503669	65503691	5908	5930	N			No	No
hsa-miR-141-3p	chr11	65503679	65503691	5918	5930	N			No	No
hsa-miR-200a-3p	chr11	65503679	65503691	5918	5930	Y	31240979, 30841417		Yes	No
hsa-miR-4766-5p	chr11	65503709	65503729	5948	5968	N			No	No
hsa-miR-3163	chr11	65503799	65503820	6038	6059	N			No	No
hsa-miR-126-5p	chr11	65503827	65503849	6066	6088	Y	30531836		No	No
hsa-miR-944	chr11	65503829	65503850	6068	6089	N			No	No
hsa-miR-455-5p	chr11	65503840	65503860	6079	6099	Y	32478495		No	No
hsa-miR-154-5p	chr11	65503879	65503897	6118	6136	Y	31746418		Yes	No
hsa-miR-532-3p	chr11	65503889	65503913	6128	6152	N			No	No
hsa-miR-511-3p	chr11	65503925	65503944	6164	6183	N			No	No
hsa-miR-3163	chr11	65503929	65503949	6168	6188	N			No	No
hsa-miR-508-3p	chr11	65504022	65504044	6261	6283	N			No	No
hsa-miR-4640-3p	chr11	65504077	65504100	6316	6339	N			No	No
hsa-miR-135a-5p	chr11	65504137	65504159	6376	6398	N			No	No
hsa-miR-135b-5p	chr11	65504139	65504159	6378	6398	N			No	No
hsa-miR-1252-5p	chr11	65504175	65504200	6414	6439	N			No	No
hsa-miR-485-3p	chr11	65504198	65504219	6437	6458	Y	32109146		No	Yes
hsa-miR-539-3p	chr11	65504198	65504219	6437	6458	Y	32109146		No	Yes
hsa-miR-2116-3p	chr11	65504262	65504282	6501	6521	N			No	No
hsa-miR-4640-3p	chr11	65504270	65504290	6509	6529	N			No	No
hsa-miR-3611	chr11	65504309	65504334	6548	6573	N			No	No
hsa-miR-6807-3p	chr11	65504322	65504345	6561	6584	N			No	No
hsa-miR-217	chr11	65504323	65504345	6562	6584	Y	28701723		Yes	No
hsa-miR-217	chr11	65504369	65504391	6608	6630	Y	25538231, 26415832, 28701723		No	No
hsa-miR-6807-3p	chr11	65504371	65504391	6610	6630	N			No	No
hsa-miR-1278	chr11	65504373	65504394	6612	6633	N			No	No
hsa-miR-101-3p	chr11	65504376	65504396	6615	6635	Y	28834690, 31372165, 31650173, 31254586, 28551849, 29858824, 29484127, 25538231, 29212230, 28738500, 29479863, 32431516, 32380053		No	No
hsa-miR-2115-3p	chr11	65504381	65504402	6620	6641	N			No	No
hsa-miR-383-5p	chr11	65504382	65504403	6621	6642	Y	30173780, 30131454		No	No
hsa-miR-503-5p	chr11	65504384	65504411	6623	6650	Y	31496733, 28900284, 32712618, 32228440		No	No
hsa-miR-4524a-5p	chr11	65504391	65504412	6630	6651	N			No	No
hsa-miR-4524b-5p	chr11	65504392	65504412	6631	6651	N			No	No
hsa-miR-576-5p	chr11	65504397	65504418	6636	6657	N			No	No
hsa-miR-154-3p	chr11	65504423	65504445	6662	6684	N			No	No
hsa-miR-487a-3p	chr11	65504424	65504445	6663	6684	N			No	No
hsa-miR-1287-5p	chr11	65504479	65504501	6718	6740	N			No	No
hsa-miR-670-3p	chr11	65504508	65504529	6747	6768	N			No	No
hsa-miR-670-3p	chr11	65504519	65504529	6758	6768	N			No	No
hsa-miR-545-3p	chr11	65504564	65504584	6803	6823	N			No	No
hsa-miR-2681-5p	chr11	65504581	65504602	6820	6841	N			No	No
hsa-miR-532-3p	chr11	65504610	65504631	6849	6870	N			No	No
hsa-miR-1-3p	chr11	65504671	65504692	6910	6931	Y	31485645, 29942138, 31280017, 26926567, 26676637, 26275461, 26482776		Yes	No
hsa-miR-206	chr11	65504671	65504692	6910	6931	Y	31774373, 30740678, 30076726		Yes	No
hsa-miR-613	chr11	65504673	65504692	6912	6931	N			No	No
hsa-miR-892c-3p	chr11	65504723	65504747	6962	6986	N			No	No
hsa-miR-452-5p	chr11	65504726	65504747	6965	6986	N			No	No
hsa-miR-4676-3p	chr11	65504726	65504747	6965	6986	N			No	No
hsa-miR-4644	chr11	65504768	65504791	7007	7030	N			No	No
hsa-miR-185-5p	chr11	65504770	65504791	7009	7030	N			No	No
hsa-miR-4306	chr11	65504775	65504791	7014	7030	N			No	No
hsa-miR-4739	chr11	65504776	65504798	7015	7037	N			No	No
hsa-miR-4756-5p	chr11	65504776	65504798	7015	7037	N			No	No
hsa-miR-1321	chr11	65504781	65504798	7020	7037	N			No	No
hsa-miR-328-3p	chr11	65504835	65504854	7074	7093	N			No	No
hsa-miR-328-3p	chr11	65504838	65504854	7077	7093	Y	30366670	K562	No	No
hsa-miR-942-5p	chr11	65504838	65504860	7077	7099	N			No	No
hsa-miR-1-3p	chr11	65504892	65504913	7131	7152	N			No	No
hsa-miR-206	chr11	65504892	65504913	7131	7152	Y	32084582, 27191262		No	No
hsa-miR-613	chr11	65504892	65504913	7131	7152	N			No	No
hsa-miR-140-5p	chr11	65504917	65504941	7156	7180	Y	31693399, 26619802, 31342266, 32220970, 32743695		Yes	No
hsa-miR-4766-5p	chr11	65504932	65504952	7171	7191	N			No	No
hsa-miR-6509-3p	chr11	65504982	65505003	7221	7242	N			No	No
hsa-miR-670-3p	chr11	65504996	65505015	7235	7254	N			No	No
hsa-miR-320a	chr11	65505076	65505097	7315	7336	Y	28977880		No	No
hsa-miR-320b	chr11	65505076	65505097	7315	7336	Y	30642743		No	No
hsa-miR-9-3p	chr11	65505076	65505098	7315	7337	Y	32104302, 23985560		No	No
hsa-miR-320c	chr11	65505078	65505097	7317	7336	N			No	No
hsa-miR-4429	chr11	65505078	65505097	7317	7336	N			No	No
hsa-miR-320d	chr11	65505079	65505097	7318	7336	N			No	No
hsa-miR-338-3p	chr11	65505080	65505104	7319	7343	N			No	No
hsa-miR-6738-5p	chr11	65505171	65505196	7410	7435	N			No	No
hsa-miR-5194	chr11	65505173	65505196	7412	7435	N			No	No
hsa-miR-1914-3p	chr11	65505175	65505196	7414	7435	N			No	No
hsa-miR-2355-3p	chr11	65505209	65505228	7448	7467	N			No	No
hsa-miR-676-3p	chr11	65505211	65505227	7450	7466	N			No	No
hsa-miR-651-5p	chr11	65505258	65505278	7497	7517	N			No	No
hsa-miR-942-5p	chr11	65505267	65505290	7506	7529	N			No	No
hsa-miR-485-5p	chr11	65505279	65505300	7518	7539	N			No	No
hsa-miR-6884-5p	chr11	65505279	65505300	7518	7539	N			No	No
hsa-miR-1179	chr11	65505351	65505372	7590	7611	N			No	No
hsa-miR-498	chr11	65505354	65505376	7593	7615	N			No	No
hsa-miR-126-5p	chr11	65505415	65505435	7654	7674	Y	30531836, 32591985		Yes	Yes
hsa-miR-498	chr11	65505440	65505463	7679	7702	N			No	No
hsa-miR-140-5p	chr11	65505474	65505495	7713	7734	Y	30094957, 31342266, 32220970		No	No
hsa-miR-3200-3p	chr11	65505512	65505533	7751	7772	N			No	No
hsa-miR-769-5p	chr11	65505517	65505536	7756	7775	N			No	No
hsa-miR-3150a-3p	chr11	65505520	65505540	7759	7779	N			No	No
hsa-miR-491-5p	chr11	65505520	65505541	7759	7780	N			No	No
hsa-miR-6763-5p	chr11	65505523	65505540	7762	7779	N			No	No
hsa-miR-3622a-5p	chr11	65505554	65505576	7793	7815	N			No	No
hsa-miR-506-3p	chr11	65505557	65505577	7796	7816	Y	28031721		No	No
hsa-miR-124-3p	chr11	65505558	65505577	7797	7816	Y	30500989, 31466138, 28857668, 26918449, 29736319, 26242259, 29073720, 31257528, 32277510, 31025509, 28439401, 32222724, 29710466, 30151700	HeLa (26242259)	No	No
hsa-miR-1914-3p	chr11	65505584	65505605	7823	7844	Y	31818312		No	No
hsa-miR-6738-5p	chr11	65505584	65505605	7823	7844	N			No	No
hsa-miR-5194	chr11	65505587	65505605	7826	7844	N			No	No
hsa-miR-3064-5p	chr11	65505599	65505621	7838	7860	Y	31914639		No	No
hsa-miR-6504-5p	chr11	65505601	65505621	7840	7860	N			No	No
hsa-miR-374c-3p	chr11	65505743	65505766	7982	8005	N			No	No
hsa-miR-374a-5p	chr11	65505758	65505778	7997	8017	N			No	No
hsa-miR-374b-5p	chr11	65505758	65505778	7997	8017	Y	32141554		No	Yes
hsa-miR-582-5p	chr11	65505823	65505845	8062	8084	N			No	No
hsa-miR-338-3p	chr11	65505831	65505852	8070	8091	Y	30362606		No	No
hsa-miR-105-5p	chr11	65505870	65505894	8109	8133	N			No	No
hsa-miR-7853-5p	chr11	65505874	65505894	8113	8133	N			No	No
hsa-miR-888-5p	chr11	65505877	65505897	8116	8136	N			No	No
hsa-miR-129-5p	chr11	65505910	65505930	8149	8169	Y	28346809, 29226325, 30584331, 29808528, 28915533, 30481748, 30260025, 32135165, 32397779, 32117213		No	Yes
hsa-miR-374b-3p	chr11	65505920	65505941	8159	8180	N			No	No
hsa-miR-3146	chr11	65505961	65505983	8200	8222	N			No	No
hsa-miR-1270	chr11	65505982	65506004	8221	8243	N			No	No
hsa-miR-620	chr11	65505984	65506004	8223	8243	N			No	No
hsa-miR-205-5p	chr11	65506005	65506029	8244	8268	N			No	No
hsa-miR-338-3p	chr11	65506103	65506125	8342	8364	N			No	No
hsa-miR-665	chr11	65506121	65506141	8360	8380	N			No	No
hsa-miR-1247-5p	chr11	65506133	65506154	8372	8393	N			No	No
hsa-miR-330-3p	chr11	65506161	65506183	8400	8422	N			No	No
hsa-miR-4428	chr11	65506203	65506224	8442	8463	N			No	No
hsa-miR-1323	chr11	65506233	65506255	8472	8494	N			No	No
hsa-miR-548o-3p	chr11	65506234	65506255	8473	8494	N			No	No
hsa-miR-1306-5p	chr11	65506244	65506263	8483	8502	N			No	No
hsa-miR-532-3p	chr11	65506244	65506267	8483	8506	N			No	No
hsa-miR-3171	chr11	65506277	65506300	8516	8539	N			No	No
hsa-miR-561-5p	chr11	65506283	65506305	8522	8544	N			No	No
hsa-miR-449c-5p	chr11	65506349	65506374	8588	8613	N			No	No
hsa-miR-34b-5p	chr11	65506352	65506374	8591	8613	N			No	No
hsa-miR-2682-5p	chr11	65506354	65506374	8593	8613	N			No	No
hsa-miR-556-3p	chr11	65506371	65506392	8610	8631	N			No	No
hsa-miR-136-5p	chr11	65506437	65506460	8676	8699	N			No	No
	miRNA data accurate as of Aug. 19, 2020.

## Sheet: U1-rRNA-RPS6
name	MALAT1 target site	End of MALAT1 target site	5' end MALAT1 genomic coordinates	3' end MALAT1 genomic coordinates	Nucleotide sequence of MALAT1	References (PMID)	Loses structure in K562-MALAT1?	Associated hairpin losing at least 50% of base pairs in K562-MALAT1?	Restructured in HeLa-MALAT1?
U1	1825	1925	65499586	65499686	AACGCAGACGAAAAUGGAAAGAUUAAUUGGGAGUGGUAGGAUGAAACAAUUUGGAGAAGAUAGAAGUUUGAAGUGGAAAACUGGAAGACAGAAGUACGGGA	32499643	Yes	H49	Yes
U1	3015	3067	65500776	65500828	GAGGUCGGCAAUAUGUUGUUUUUCUGGAACUUACUUAUGGUAACCUUUUAUUU	25259926	Yes	H77	No
U1	3152	3185	65500913	65500946	UUUCUCUUUUUCAGGCUUAUACUCAUGAAUCUUG	25259926	Yes	H79, H80	No
U1	4715	4786	65502476	65502547	AAGAUGUUAAGGUAUGCUUCAAAAAUUUUGUAAAUUGUUUAUUUUAAACUUAUCUGUUUGUAAAUUGUAACU	25259926	No		No
U1	5924	6023	65503685	65503784	AGUGUUGGGGCAAUCUUGGGGGGGAUUCUUCUCUAAUCUUUCAGAAACUUUGUCUGCGAACACUCUUUAAUGGACCAGAUCAGGAUUUGAGCGGAAGAAC	32499643	Yes	H147, H148	No
U1	6127	6277	65503888	65504038	AAAUAACCUCUUAGACAGGUUGGGAGAUUAUGAUCAGAGUAAAAGGUAAUUACCACAUUUUAUUUCCAGAAAGUCAGGGGUCUAUAAAUUGACAGUGAUUAGAGUAAUACUUUUUCACAUUUCCAAAGUUUGCAUGUUAACUUUAAAUGCUUA	25259926	Yes	H155, H156	No
U1	6850	6884	65504611	65504645	UUCAUUUCUGGUGGUGGGAGGGGACUGAAGCCUUU	25259926	Yes	H164	No
U1	6985	7045	65504746	65504806	UUCAGUGAUCUUUAGUGCAUUGUUUAUGUGUGGGUUUCUCUCUCCCCUCCCUUGGUCUUAAU	25259926	Yes	H165	Yes
U1	7138	7206	65504899	65504967	AAACCAAACAUUCCAUUUUAAAUGUGGGGAUUGGGAACCACUAGUUCUUUCAGAUGGUAUUCUUCAGAC	25259926	Yes	H168	No
U1	7779	7878	65505540	65505639	CAAGCAACUUCUCUGCCACAUCGCCACCCCGUGCCUUUUGAUCUAGCACAGACCCUUCACCCCUCACCUCGAUGCAGCCAGUAGCUUGGAUCCUUGUGGG	32499643	No		No
rRNA	1300	N/A	65499061	N/A	AGCGCAGGGGCUUCUGCUGAGGG	27184079	Yes	H34 (PARIS-derived)	No
rRNA	2700	N/A	65500461	N/A	CAGUGUUUGAUGAAGCUAGGACUGAGGAGCAAGCGAGCAA	27184079	No		Yes
rRNA	3400	N/A	65501161	N/A	CCUGAAUUCGUUUUGUAAAUGUAGAGUUUGGAUGUGUA	27184079	No		No
rRNA	7300	N/A	65505061	N/A	GUUAUGGGACAAUAGUAUUGAAUAGAUUU	27184079	No		No
rRNA	7700	N/A	65505461	N/A	AAGGGGAGGGAAAGGGGGAAAGCGGGCACCA	27184079	No		No
RPS6	7800	N/A	65505561	N/A	CGCCACCCCGUGCCUUUUGAUCUAGCACAGACCC	27184079	No		No
Note, for the rRNA and RPS6 RNA hits, the sequences listed in Column F start at the nucleotide number indicated in Column B and contain enough sequences to be readily discernable on a find or grep search.

[truncated: 4 more sheets: Proteins, RNA Modifications, SNPs, Cancer Mutations]
