# Supplementary material for: Secondary Structural Model of MALAT1 Becomes Unstructured in Chronic Myeloid Leukemia and Undergoes Structural Rearrangement in Cervical Cancer
Source: Noncoding RNA. 2021 Jan 13;7(1):6. doi: 10.3390/ncrna7010006 (PMC7838788; doi:10.3390/ncrna7010006)
Supplement: Supplementary file 1 [file ncrna-07-00006-s001.zip › Supplementary_Files_Rebuttal_B/Supplemental Table 2.xlsx]

## Sheet: HeLa PARIS data
chr11 start coordinate	chr11 end coordinate	MALAT1_start_coordinate	MALAT1_end_coordinate	first 50 nts	last 50 nts	Surrounding 50 nts	Short or Long PARIS?	Hairpins	Validated miRNA Seed Regions	U1/rRNA	Proteins		RNA Modifications	SNPs	Cancer Mutations
65499098	65500115	1337	2354	GAGGAAACCGCAGATAAGTTTTTTTCTCTTTGAAAGATAGAGATTAATAC	AAAGCTTGAGAAGATGAGGGTGTTTACGTAGACCAGAACCAATTTAGAAG		Long	H36, H37, H58, H59	216b, 30abce				m6A		10 affected
65499406	65499407	1645	1646			ATTAATACCAATAGAAGGGCAATGCTTTTAGATTAAAATGAAGGTGACTTAA	Short
65499484	65499487	1723	1726			GTAGGTGATTAAAATAATTTGAAGGCGATCTTTTAAAAAGAGATTAAACCGAAG	Short
65499512	65499512	1751	1751			TCTTTTAAAAAGAGATTAAACCGAAGGTGATTAAAAGACCTTGAAATCCAT	Short
65499658	65499658	1897	1897			AATTTGGAGAAGATAGAAGTTTGAAGTGGAAAACTGGAAGACAGAAGTACG	Short	H49	145	U1			Am, m6A	rs11540782	3 affected
65499658	65499672	1897	1911			GGAGAAGATAGAAGTTTGAAGTGGAAAACTGGAAGACAGAAGTACGGGAAGGCGA	Short	H49	145	U1			Am, m6A	rs11540782	3 affected
65499666	65499666	1905	1905			GAAGATAGAAGTTTGAAGTGGAAAACTGGAAGACAGAAGTACGGGAAGGCG	Short	H49	145	U1			Am, m6A	rs11540782	3 affected
65499701	65499702	1940	1941			GAAGTACGGGAAGGCGAAGAAAAGAATAGAGAAGATAGGGAAATTAGAAGAT	Short	H49	145	U1			Am, m6A	rs11540782	3 affected
65499785	65499786	2024	2025			TTAAACCTGAAAAGTAGGAAGCAGAAGAAAAAAGACAAGCTAGGAAACAAAA	Short
65500085	65500086	2324	2325			GAAGGTAAAGCTTGAGAAGATGAGGGTGTTTACGTAGACCAGAACCAATTTA	Short
65500100	65500100	2339	2339			GAAGATGAGGGTGTTTACGTAGACCAGAACCAATTTAGAAGAATACTTGAA	Short
65500159	65500464	2398	2703	AAAAGCTACTAAAAGGACTGGTGTAATTTAAAAAAAACTAAGGCAGAAGG	GATTCAGTGAATCTAGGAAGACAGCAGCAGACAGGATTCCAGGAACCAGT		Long	H60, H61, H66, H67	200a, 141	rRNA	METTL3/14		m6A (3 instances)		7 affected
65500178	65500228	2417	2467			GGTGTAATTTAAAAAAAACTAAGGCAGAAGGCTTTTGGAAGAGTTAGAAGA	Short
65500277	65500277	2516	2516			AGCTTAGTTTGAAAAATGTGAAGGACTTTCGTAACGGAAGTAATTCAAGAT	Short
65500291	65500291	2530	2530			AATGTGAAGGACTTTCGTAACGGAAGTAATTCAAGATCAAGAGTAATTACC	Short
65500421	65500421	2660	2660			CAGGTGCTACACAGAAGTGGATTCAGTGAATCTAGGAAGACAGCAGCAGAC	Short
65500543	65500543	2782	2782			AGATAGGAAAAGAGTCCAGGAGCCAGTGCGATTTGGTGAAGGAAGCTAGGA	Short
65500620	65500623	2859	2862			TGGTGAAGCTAGGAAAAAGGATTCCAGGAAGGAGCGAGTGCAATTTGGTGATGA	Short
65500638	65500638	2877	2877			GGATTCCAGGAAGGAGCGAGTGCAATTTGGTGATGAAGGTAGCAGGCGGCT	Short
65500725	65500750	2964	2989			TCCTAGACCAGCATGCCAGTGTGCCAAGGCCACAGGGAAAGCGAGTGGTT	Short
65500805	65500805	3044	3044			TCGGCAATATGTTGTTTTTCTGGAACTTACTTATGGTAACCTTTTATTTAT	Short
65500983	65502639	3222	4878	GAAATAGTAGATGGCAAGTTTGTGGGTTTTTTTTTTTTACACGAATTTGA	GTGGGCTTTTGTTGATGAGGGAGGGGAAACTTTTTTTTTTTCTATAGACT		Long	H80, H81, H123			HuR/ELAV1		m6A, m5C	rs1056816, rs799110129	10 affected
65501048	65501048	3287	3287			ACGAATTTGAGGAAAACCAAATGAATTTGATAGCCAAATTGAGACAATTTC	Short
65501215	65501215	3454	3454			GGATGTGTAACTGAGGCGGGGGGGAGTTTTCAGTATTTTTTTTTGTGGGGG	Short
65501266	65501268	3505	3507			TGGGGGCAAAATATGTTTTCAGTTCTTTTTCCCTTAGGTCTGTCTAGAATCCT	Short
65501292	65501615	3531	3854	CTAAAGGCAAATGACTCAAGGTGTAACAGAAAACAAGAAAATCCAATATC	AATGTTTTTTTCTAAGATTTTCCACAGATGCTATAGTACTATTGACAAAC		Long	H87, H96, H97					m6A (3 instances)		9 affected
65501370	65501370	3609	3609			ATAATCAGACCACCACAGGTTTACAGTTTATAGAAACTAGAGCAGTTCTCA	Short
65501404	65501405	3643	3644			AACTAGAGCAGTTCTCACGTTGAGGTCTGTGGAAGAGATGTCCATTGGAGAA	Short
65501497	65501513	3736	3752			AAAGTGCTTAACCCCTTAAACTTGTTATTTTTTACTTGAAGCATTTTGGGA	Short
65501570	65501573	3809	3812			AAGAGAGAGGGTGGGGGAGAAAATGTTTTTTTCTAAGATTTTCCACAGATGCTA	Short
65501631	65501631	3870	3870			ATTGACAAACTGGGTTAGAGAAGGAGTGTACCGCTGTGCTGTTGGCACGAA	Short
65501763	65502771	4002	5010	AACTTCAGAAGAGCTTGAGTAGGCCAAATGTTGAAGTTAAGTTTTCCAAT	TGATAAGTAAAGGCAGAAAAGATTATATGTCATACCTCCATTGGGGAATA		Long	H101, H102, H103, H125, H126, PK3	23abc				m6A		4 affected
65501803	65501803	4042	4042			TGAGTAGGCCAAATGTTGAAGTTAAGTTTTCCAATAATGTGACTTCTTAAA	Short
65502084	65502085	4323	4324			GGGGAAGTTAAATATGAGCCACTGGGTGTACCAGTGCATTAATTTGGGCAAG	Short
65502272	65502272	4511	4511			TTGGATATGGTAGTGTGTGGTTCTCTTTTGGAATTTTTTTCAGGTGATTTA	Short
65502340	65502340	4579	4579			CTATAGAAACTGCAGAGCAAAGGAAGTGGCTTAATGATCCTGAAGGGATTT	Short
65502619	65502619	4858	4858			GCTTTTGTTGATGAGGGAGGGGAAACTTTTTTTTTTTCTATAGACTTTTTT	Short
65502703	65502791	4942	5030			AAACAGCTCCTTGGTGAATTGATAAGTAAAGGCAGAAAAGATTATATGTCATACCTCCATTGGGGAATAAGCATAACCCTGAGATTCTT	Short
65502799	65502906	5038	5145			AUGAGAACAUUAUCUGCAUAUGCCAAAAAAUUUUAAGCAAAUGAAAGCUACCAAUUUAAAGUUACGGAAUCUACCAUUUUAAAGUUAAUUGCUUGUCAAGCUAUAACC	Short	H125, H127, H128, H129, PK7			METTL3/14		m6A		2 affected
65502825	65503267	5064	5506	AAAATTTTAAGCAAATGAAAGCTACCAATTTAAAGTTACGGAATCTACCA	TGCATGTTAGGGATAAGTGCTTATTTTTAAGAGCTGTGGAGTTCTTAAAT		Long	H125, H127, H128, H136	200bc, 429
65503059	65503059	5298	5298			AGAAGCCGAAATAAATGAGAGATGAGTTGGGATCAAGTGGATTGAGGAGGC	Short
65503070	65503070	5309	5309			TAAATGAGAGATGAGTTGGGATCAAGTGGATTGAGGAGGCTGTGCTGTGTG	Short
65503112	65504834	5351	7073	CTCAGACAGGTATCTCTTCGTTATCAGAAGAGTTGCTTCATTTCATCTGG	CTCTCCCCTCCCTTGGTCTTAATTCTTACATGCAGGAACACTCAGCAGAC		Long	H134, H163, H165, PK9		U1			m6A		11 affected
65503143	65532615	5382	34854	GTTGCTTCATTTCATCTGGGAGCAGAAAACAGCAGGCAGCTGTTAACAGA	CTCAGGAGGTTGACCTGGCTGGCCAGTGCCTGCTGGGTGGAAAAGCTAAG		Long
65503196	65503196	5435	5435			ACAGCAGGCAGCTGTTAACAGATAAGTTTAACTTGCATCTGCAGTATTGCA	Short
65503223	65525615	5462	27854	GTTAGGGATAAGTGCTTATTTTTAAGAGCTGTGGAGTTCTTAAATATCAA	TCCCCTAGGCCACAGGCAGCCCCGTGTCCATCTTCGTCTATGATGTGAAG		Long
65503252	65503253	5491	5492			GGGATAAGTGCTTATTTTTAAGAGCTGTGGAGTTCTTAAATATCAACCATGG	Short
65503264	65503469	5503	5708	AAATATCAACCATGGCACTTTCTCCTGACCCCTTCCCTAGGGGATTTCAG	TAATTTCTTAAAAGCCTCTAAAGTGATCAGTGCCTTGATGCCAACTAAGG		Long	H113, H137, H138, H141, H142	20ab, 17, 106b, 506, 124				m5C (4 instances)		3 affected
65503610	65503610	5849	5849			CCATTAAATCATTCAAAATAATAAACTATTTTTATTAGAGAATGTATACTT	Short
65503839	65503840	6078	6079			TTTTATTCTTCATAAAGTGATGAGCATATAATAATTCCAGGCACATGGCAAT	Short
65503995	65503995	6234	6234			TAAATTGACAGTGATTAGAGTAATACTTTTTCACATTTCCAAAGTTTGCAT	Short
65504013	65504013	6252	6252			AGTAATACTTTTTCACATTTCCAAAGTTTGCATGTTAACTTTAAATGCTTA	Short
65504069	65504069	6308	6308			TTAGAGTGGTAGGCAATGTTTTACACTATTGACCTTATATAGGGAAGGGAG	Short
65504207	65504325	6446	6564	GTGAGTGTATGAGACCTTGCAGTGAGTTTATCAGCATACTCAAAATTTTT	TGGGAGGAGGGGGTGGGGCTTACTTGTTGTAGCTTTTTTTTTTTTTACAG		Long	H105, H160	485, 539				m6A		13 affected
65504353	65504353	6592	6592			TTCACAGAGAATGCAGTTGTCTTGACTTCAGGTCTGTCTGTTCTGTTGGCA	Short
65504489	65504490	6728	6729			TGCTTGGAGTAGTGATTGTTGAAGGAAAAAATCCAGCTGAGTGATAAAGGCT	Short
65504518	65504518	6757	6757			AATCCAGCTGAGTGATAAAGGCTGAGTGTTGAGGAAATTTCTGCAGTTTTA	Short
65504647	65504647	6886	6886			TGGTGGGAGGGGACTGAAGCCTTTAGTCTTTTCCAGATGCAACCTTAAAAT	Short
65504721	65504721	6960	6960			AAGCAACAGTCTTCAAGAAATTAAACTGGCAAGTGGAAATGTTTAAACAGT	Short
65504780	65504780	7019	7019			CTTTAGTGCATTGTTTATGTGTGGGTTTCTCTCTCCCCTCCCTTGGTCTTA	Short
65504895	65504895	7134	7134			TAAGAAAAAATAGCCTATTTACTTTAAATAAACCAAACATTCCATTTTAAA	Short
65504943	65504945	7182	7184			AAATGTGGGGATTGGGAACCACTAGTTCTTTCAGATGGTATTCTTCAGACTAT	Short
65504979	65504979	7218	7218			GGTATTCTTCAGACTATAGAAGGAGCTTCCAGTTGAATTCACCAGTGGACA	Short
65504998	65504998	7237	7237			AAGGAGCTTCCAGTTGAATTCACCAGTGGACAAAATGAGGAAAACAGGTGA	Short
65505075	65505075	7314	7314			AAGTCAGATCAGTTATGGGACAATAGTATTGAATAGATTTCAGCTTTATGC	Short
65505137	65505137	7376	7376			GCATGTGAGCAAACTGTGTTGGCGTGGGGGTGGAGGGGTGAGGTGGGCGCT	Short
65505219	65505222	7458	7461			TCACTAAAGGCACCGAAGGCTTAAAGTAGGACAACCATGGAGCCTTCCTGTGGC	Short	H174, PK10, PK11							7 affected
65505279	65505420	7518	7659	GTCAAGAGAAGTGTCAGCCTCACCTGATTTTTATTAGTAATGAGGACTTG	TTGAAGTACCCCTGGGCTTCTCTTAACATTTAAGCAAGCTGTTTTTATAG		Long	H174, H175, H176, H178					m6A (2 instances)		11 affected
65505325	65505325	7564	7564			ACCTGATTTTTATTAGTAATGAGGACTTGCCTCAACTCCCTCTTTCTGGAG	Short
65505339	65505340	7578	7579			AGTAATGAGGACTTGCCTCAACTCCCTCTTTCTGGAGTGAAGCATCCGAAGG	Short
65505392	65505957	7631	8196	CTTAACATTTAAGCAAGCTGTTTTTATAGCAGCTCTTAATAATAAAGCCC	CTTTTGGGTGGGAATGCAAAAATTCTCTGCTAAGACTTTTTCAGGTGAAC		Long	H170, H178, H188	126, 129		METTL3/14		m6A (2 instances)		10 affected
65505493	65505493	7732	7732			GGGAAAGGGGGAAAGCGGGCAACCACTTTTCCCTAGCTTTTCCAGAAGCCT	Short
65505547	65505547	7786	7786			AAAAGCAAGGTCTCCCCACAAGCAACTTCTCTGCCACATCGCCACCCCGTG	Short
65505620	65505620	7859	7859			TTCACCCCTCACCTCGATGCAGCCAGTAGCTTGGATCCTTGTGGGCATGAT	Short
65505697	65505697	7936	7936			GTGTCGAGGTCTTTGGTGGGTTGAACTATGTTAGAAAAGGCCATTAATTTG	Short
65505714	65505823	7953	8062	ATTAATTTGCCTGCAAATTGTTAACAGAAGGGTATTAAAACCACAGCTAA	TATAATACTTATCCAGTGACTAAAACCAACTTAAACCAGTAAGTGGAGAA		Long	H185, H186	374b				m6A (3 instances)		5 affected
65505789	65505789	8028	8028			GTAGCTCTATTATAATACTTATCCAGTGACTAAAACCAACTTAAACCAGTA	Short
65505803	65505803	8042	8042			ATACTTATCCAGTGACTAAAACCAACTTAAACCAGTAAGTGGAGAAATAAC	Short
65505943	65505943	8182	8182			GGAATGCAAAAATTCTCTGCTAAGACTTTTTCAGGTGAACATAACAGACTT	Short
65506014	65506014	8253	8253			GGAAGCTGATCTCCAATGCTCTTCAGTAGGGTCATGAAGGTTTTTCTTTTC	Short
		Highlighted entries disagree with the MALAT1 secondary structural model published by McCown et al.

## Sheet: HEK293T PARIS data
chr11 start coordinate	chr11 end coordinate	MALAT1_start_coordinate	MALAT1_end_coordinate
65498971	65499031	1211	1271
65499046	65506008	1286	8248
65500151	65500272	2391	2512
65500365	65500404	2605	2644
65500687	65500737	2927	2977
65500632	65500745	2872	2985
65500726	65500766	2966	3006
65500925	65501795	3165	4035
65500934	65500966	3174	3206
65500963	65501005	3203	3245
65500967	65502009	3207	4249
65500968	65501784	3208	4024
65501149	65501216	3389	3456
65501102	65501168	3342	3408
65501266	65501320	3506	3560
65501357	65501410	3597	3650
65501333	65501427	3573	3667
65501525	65501601	3765	3841
65501654	65501710	3894	3950
65501613	65501706	3853	3946
65501637	65501730	3877	3970
65501923	65504251	4163	6491
65501988	65502208	4228	4448
65501326	65502374	3566	4614
65502642	65503551	4882	5791
65502654	65503510	4894	5750
65502675	65502823	4915	5063
65502747	65504446	4987	6686
65502748	65502950	4988	5190
65502669	65502765	4909	5005
65502710	65502768	4950	5008
65502772	65503548	5012	5788
65502784	65502870	5024	5110
65502769	65502894	5009	5134
65502814	65502950	5054	5190
65503058	65503465	5298	5705
65503079	65503128	5319	5368
65503119	65503149	5359	5389
65502706	65503167	4946	5407
65503080	65503186	5320	5426
65502704	65503186	4944	5426
65503199	65503543	5439	5783
65503243	65503507	5483	5747
65503223	65503292	5463	5532
65503267	65503459	5507	5699
65503325	65503386	5565	5626
65503369	65503404	5609	5644
65503360	65503471	5600	5711
65502191	65503467	4431	5707
65503432	65503500	5672	5740
65503359	65503513	5599	5753
65503751	65504210	5991	6450
65503710	65503783	5950	6023
65503443	65503863	5683	6103
65503079	65503876	5319	6116
65503853	65503985	6093	6225
65503481	65504180	5721	6420
65504152	65504187	6392	6427
65503438	65504169	5678	6409
65503850	65504189	6090	6429
65503825	65504202	6065	6442
65504169	65504248	6409	6488
65502798	65504402	5038	6642
65504339	65504395	6579	6635
65504407	65504474	6647	6714
65502760	65504465	5000	6705
65504683	65504739	6923	6979
65505091	65505796	7331	8036
65505097	65505630	7337	7870
65505125	65505767	7365	8007
65505192	65505250	7432	7490
65505243	65505566	7483	7806
65505275	65505402	7515	7642
65505278	65505972	7518	8212
65505284	65505332	7524	7572
65505231	65505361	7471	7601
65505322	65505360	7562	7600
65505400	65505430	7640	7670
65505353	65505468	7593	7708
65505445	65505464	7685	7704
65505201	65505459	7441	7699
65505455	65505488	7695	7728
65505451	65505563	7691	7803
65505348	65505561	7588	7801
65505242	65505559	7482	7799
65505383	65505554	7623	7794
65505194	65505583	7434	7823
65505581	65505706	7821	7946
65505549	65505680	7789	7920
65505193	65505691	7433	7931
65505812	65505870	8052	8110
65505827	65505863	8067	8103
65505778	65505884	8018	8124
65505269	65505992	7509	8232
65505882	65506015	8122	8255
